# Supplementary material for: 4-Hex­yloxy-3-methoxy­benzaldehyde
Source: Acta Crystallogr Sect E Struct Rep Online. 2009 May 14;65(Pt 6):o1281. doi: 10.1107/S1600536809017358 (PMC2969539; doi:10.1107/S1600536809017358)
Supplement: Supplementary file 1 [file e-65-o1281-sup1.cif]

##############################################################################
###                                                                        ###
###        Electronic paper (Acta Crystallographica Section E)             ###
###                                                                        ###
##############################################################################
#                                                                            #
# This CIF contains the data in a paper accepted for publication in Acta     #
# Crystallographica Section E. It conforms to the requirements of Notes      #
# for Authors for Section E, and has been peer reviewed under the auspices   #
# of the IUCr Commission on Journals.                                        #
#                                                                            #
# Full details of the Crystallographic Information File format               #
# are given in the paper "The Crystallographic Information File (CIF):       #
# a New Standard Archive File for Crystallography" by S. R. Hall, F. H.      #
# Allen and I. D. Brown [Acta Cryst. (1991), A47, 655-685].                  #
#                                                                            #
# The current version of the core CIF dictionary is obtainable from          #
# ftp://ftp.iucr.org/pub/cif_core.dic. The current version number is 2.4.    #
#                                                                            #
# Software is freely available for graphical display of the structure(s) in  #
# this CIF.  For information consult the CIF home page http://www.iucr.org/  #
# cif/home.html                                                              #
#                                                                            #
# This file may be used for bona fide research purposes within the           #
# scientific community so long as proper attribution is given to the journal # 
# article from which it was obtained.                                        #
#                                                                            #
##############################################################################
                                             
data_I
_audit_creation_method     SHELXL-97
_chemical_name_systematic
;
4-Hexyloxy-3-methoxybenzaldehyde
;
_chemical_name_common     '4-(Hexyloxy)-3-methoxybenzaldehyde'
_chemical_formula_moiety     'C14 H20 O3'
_chemical_formula_sum     'C14 H20 O3'
_chemical_formula_iupac     'C14 H20 O3'
_chemical_formula_weight     236.30
_chemical_melting_point     ?
_symmetry_cell_setting     Triclinic
_symmetry_space_group_name_H-M     'P -1'
_symmetry_space_group_name_Hall     '-P 1'
loop_
    _symmetry_equiv_pos_as_xyz
    'x, y, z'
    '-x, -y, -z'
_cell_length_a     9.2788(5)
_cell_length_b     9.3894(6)
_cell_length_c     15.8501(9)
_cell_angle_alpha     88.099(5)
_cell_angle_beta     75.065(5)
_cell_angle_gamma     80.262(5)
_cell_volume     1314.95(13)
_cell_formula_units_Z     4
_cell_measurement_reflns_used     16295
_cell_measurement_theta_min     3.5
_cell_measurement_theta_max     25.9
_cell_measurement_temperature     173(2)
_exptl_crystal_description     block
_exptl_crystal_colour     colourless
_exptl_crystal_size_max     0.42
_exptl_crystal_size_mid     0.37
_exptl_crystal_size_min     0.36
_exptl_crystal_density_diffrn     1.194
_exptl_crystal_density_meas     ?
_exptl_crystal_density_method     'not measured'
_exptl_crystal_F_000     512
_exptl_absorpt_coefficient_mu     0.082
_exptl_absorpt_correction_type     none
_exptl_absorpt_process_details     ?
_exptl_absorpt_correction_T_min     .
_exptl_absorpt_correction_T_max     .
_exptl_special_details
;
;
_diffrn_ambient_temperature     173(2)
_diffrn_radiation_type     MoK\a
_diffrn_radiation_wavelength     0.71073
_diffrn_radiation_source     'fine-focus sealed tube'
_diffrn_radiation_monochromator     graphite
_diffrn_measurement_device_type     'STOE IPDS II two-circle-diffractometer'
_diffrn_measurement_method     \w
_diffrn_detector_area_resol_mean     ?
_diffrn_reflns_number     17943
_diffrn_reflns_av_R_equivalents     0.0456
_diffrn_reflns_av_sigmaI/netI     0.0318
_diffrn_reflns_theta_min     3.43
_diffrn_reflns_theta_max     25.61
_diffrn_reflns_theta_full     25.00
_diffrn_measured_fraction_theta_max     0.990
_diffrn_measured_fraction_theta_full     0.997
_diffrn_reflns_limit_h_min     -11
_diffrn_reflns_limit_h_max     11
_diffrn_reflns_limit_k_min     -11
_diffrn_reflns_limit_k_max     11
_diffrn_reflns_limit_l_min     -19
_diffrn_reflns_limit_l_max     19
_diffrn_standards_number     0
_diffrn_standards_interval_count     .
_diffrn_standards_interval_time     .
_diffrn_standards_decay_%     ?
_refine_special_details
;
Refinement of <i>F</i>^2^ against ALL reflections. The weighted <i>R</i>-factor
<i>wR</i> and goodness of fit <i>S</i> are based on <i>F</i>^2^, conventional
<i>R</i>-factors <i>R</i> are based on <i>F</i>, with <i>F</i> set to zero for
negative <i>F</i>^2^. The threshold expression of <i>F</i>^2^ >
\s(<i>F</i>^2^) is used only for calculating <i>R</i>-factors(gt) <i>etc</i>.
and is not relevant to the choice of reflections for refinement.
<i>R</i>-factors based on <i>F</i>^2^ are statistically about twice as large
as those based on <i>F</i>, and <i>R</i>- factors based on ALL data will be
even larger.
;
_reflns_number_total     4919
_reflns_number_gt     3862
_reflns_threshold_expression     I>2\s(I)
_refine_ls_structure_factor_coef     Fsqd
_refine_ls_matrix_type     full
_refine_ls_R_factor_all     0.0612
_refine_ls_R_factor_gt     0.0489
_refine_ls_wR_factor_gt     0.1365
_refine_ls_wR_factor_ref     0.1440
_refine_ls_goodness_of_fit_ref     1.056
_refine_ls_restrained_S_all     1.056
_refine_ls_number_reflns     4919
_refine_ls_number_parameters     309
_refine_ls_number_restraints     0
_refine_ls_hydrogen_treatment     constr
_refine_ls_weighting_scheme     calc
_refine_ls_weighting_details
         'calc w=1/[\s^2^(Fo^2^)+(0.0794P)^2^+0.2130P] where P=(Fo^2^+2Fc^2^)/3'
_atom_sites_solution_hydrogens     geom
_atom_sites_solution_primary     direct
_atom_sites_solution_secondary     difmap
_refine_ls_shift/su_max     0.001
_refine_ls_shift/su_mean     0.000
_refine_diff_density_max     0.685
_refine_diff_density_min     -0.281
_refine_ls_extinction_method     none
_refine_ls_extinction_coef     ?
loop_
    _atom_type_symbol
    _atom_type_description
    _atom_type_scat_dispersion_real
    _atom_type_scat_dispersion_imag
    _atom_type_scat_source
    'C' 'C' 0.0033 0.0016
                         'International Tables Vol C Tables 4.2.6.8 and 6.1.1.4'
    'H' 'H' 0.0000 0.0000
                         'International Tables Vol C Tables 4.2.6.8 and 6.1.1.4'
    'O' 'O' 0.0106 0.0060
                         'International Tables Vol C Tables 4.2.6.8 and 6.1.1.4'
_computing_data_collection     'X-Area (Stoe & Cie, 2001)'
_computing_cell_refinement     'X-Area (Stoe & Cie, 2001)'
_computing_data_reduction     'X-Area (Stoe & Cie, 2001)'
_computing_structure_solution     'SHELXS97 (Sheldrick, 2008)'
_computing_structure_refinement     'SHELXL97 (Sheldrick, 2008)'
_computing_molecular_graphics     'XP in SHELXTL-Plus (Sheldrick, 2008)'
_computing_publication_material     'SHELXL97 (Sheldrick, 2008)'
loop_
    _atom_site_type_symbol
    _atom_site_label
    _atom_site_fract_x
    _atom_site_fract_y
    _atom_site_fract_z
    _atom_site_U_iso_or_equiv
    _atom_site_adp_type
    _atom_site_calc_flag
    _atom_site_refinement_flags
    _atom_site_occupancy
    _atom_site_disorder_assembly
    _atom_site_disorder_group
    O O1 0.65027(12) 0.60519(12) 0.99368(6) 0.0403(3) Uani d . 1 . .
    O O2 0.69937(12) 0.56660(11) 1.14584(6) 0.0397(3) Uani d . 1 . .
    O O3 1.13475(16) 0.12211(15) 1.10444(9) 0.0648(4) Uani d . 1 . .
    C C1 0.62080(18) 0.63144(18) 0.90887(9) 0.0412(4) Uani d . 1 . .
    H H1A 0.5870 0.5463 0.8897 0.049 Uiso calc R 1 . .
    H H1B 0.7146 0.6475 0.8656 0.049 Uiso calc R 1 . .
    C C2 0.50012(17) 0.76247(17) 0.91409(9) 0.0395(4) Uani d . 1 . .
    H H2A 0.5342 0.8479 0.9327 0.047 Uiso calc R 1 . .
    H H2B 0.4064 0.7468 0.9576 0.047 Uiso calc R 1 . .
    C C3 0.46892(16) 0.78865(17) 0.82439(9) 0.0376(3) Uani d . 1 . .
    H H3A 0.5625 0.8087 0.7825 0.045 Uiso calc R 1 . .
    H H3B 0.4442 0.6990 0.8046 0.045 Uiso calc R 1 . .
    C C4 0.34118(16) 0.91241(17) 0.82143(9) 0.0372(3) Uani d . 1 . .
    H H4A 0.2474 0.8935 0.8636 0.045 Uiso calc R 1 . .
    H H4B 0.3664 1.0029 0.8398 0.045 Uiso calc R 1 . .
    C C5 0.31230(17) 0.93292(17) 0.73137(10) 0.0399(4) Uani d . 1 . .
    H H5A 0.2874 0.8423 0.7129 0.048 Uiso calc R 1 . .
    H H5B 0.4059 0.9522 0.6892 0.048 Uiso calc R 1 . .
    C C6 0.1844(2) 1.05620(19) 0.72871(12) 0.0510(4) Uani d . 1 . .
    H H6A 0.1701 1.0643 0.6695 0.076 Uiso calc R 1 . .
    H H6B 0.2097 1.1468 0.7452 0.076 Uiso calc R 1 . .
    H H6C 0.0910 1.0371 0.7697 0.076 Uiso calc R 1 . .
    C C7 0.72298(18) 0.55017(17) 1.23152(9) 0.0405(4) Uani d . 1 . .
    H H7A 0.7067 0.4537 1.2532 0.061 Uiso calc R 1 . .
    H H7B 0.6517 0.6235 1.2707 0.061 Uiso calc R 1 . .
    H H7C 0.8268 0.5621 1.2294 0.061 Uiso calc R 1 . .
    C C8 1.0993(2) 0.1514(2) 1.03692(11) 0.0514(4) Uani d . 1 . .
    H H8 1.1534 0.0935 0.9871 0.062 Uiso calc R 1 . .
    C C11 0.75896(17) 0.49258(16) 0.99937(9) 0.0354(3) Uani d . 1 . .
    C C12 0.78770(16) 0.47099(16) 1.08300(9) 0.0338(3) Uani d . 1 . .
    C C13 0.89766(16) 0.36073(16) 1.09506(9) 0.0359(3) Uani d . 1 . .
    H H13 0.9177 0.3470 1.1509 0.043 Uiso calc R 1 . .
    C C14 0.98097(17) 0.26779(17) 1.02520(10) 0.0393(3) Uani d . 1 . .
    C C15 0.95082(18) 0.28820(18) 0.94401(10) 0.0433(4) Uani d . 1 . .
    H H15 1.0063 0.2250 0.8969 0.052 Uiso calc R 1 . .
    C C16 0.84110(18) 0.39934(17) 0.93083(9) 0.0403(4) Uani d . 1 . .
    H H16 0.8216 0.4122 0.8749 0.048 Uiso calc R 1 . .
    O O1A 0.54463(11) 0.20255(12) 0.59371(6) 0.0393(3) Uani d . 1 . .
    O O2A 0.57832(11) 0.17700(11) 0.75033(6) 0.0396(3) Uani d . 1 . .
    O O3A 1.10136(16) -0.29636(16) 0.61496(10) 0.0718(4) Uani d . 1 . .
    C C1A 0.52746(17) 0.22746(18) 0.50646(9) 0.0390(3) Uani d . 1 . .
    H H1A1 0.5165 0.1365 0.4807 0.047 Uiso calc R 1 . .
    H H1A2 0.6177 0.2621 0.4693 0.047 Uiso calc R 1 . .
    C C2A 0.38839(16) 0.33951(18) 0.51114(9) 0.0384(3) Uani d . 1 . .
    H H2A1 0.3969 0.4274 0.5411 0.046 Uiso calc R 1 . .
    H H2A2 0.2980 0.3017 0.5456 0.046 Uiso calc R 1 . .
    C C3A 0.36975(16) 0.37813(18) 0.41991(9) 0.0382(3) Uani d . 1 . .
    H H3A1 0.4591 0.4187 0.3866 0.046 Uiso calc R 1 . .
    H H3A2 0.3666 0.2888 0.3894 0.046 Uiso calc R 1 . .
    C C4A 0.22797(17) 0.48624(18) 0.42019(9) 0.0395(3) Uani d . 1 . .
    H H4A1 0.2298 0.5745 0.4521 0.047 Uiso calc R 1 . .
    H H4A2 0.1385 0.4446 0.4522 0.047 Uiso calc R 1 . .
    C C5A 0.21109(17) 0.52794(18) 0.32935(10) 0.0415(4) Uani d . 1 . .
    H H5A1 0.3006 0.5693 0.2970 0.050 Uiso calc R 1 . .
    H H5A2 0.2079 0.4401 0.2975 0.050 Uiso calc R 1 . .
    C C6A 0.06916(19) 0.6370(2) 0.33156(11) 0.0489(4) Uani d . 1 . .
    H H6A1 0.0631 0.6603 0.2717 0.073 Uiso calc R 1 . .
    H H6A2 0.0728 0.7251 0.3618 0.073 Uiso calc R 1 . .
    H H6A3 -0.0200 0.5959 0.3626 0.073 Uiso calc R 1 . .
    C C7A 0.60438(19) 0.17584(18) 0.83582(10) 0.0449(4) Uani d . 1 . .
    H H7A1 0.5974 0.0800 0.8614 0.067 Uiso calc R 1 . .
    H H7A2 0.5281 0.2484 0.8730 0.067 Uiso calc R 1 . .
    H H7A3 0.7054 0.1984 0.8314 0.067 Uiso calc R 1 . .
    C C8A 1.00578(19) -0.2192(2) 0.66439(14) 0.0553(5) Uani d . 1 . .
    H H8A 1.0044 -0.2273 0.7245 0.066 Uiso calc R 1 . .
    C C11A 0.65958(15) 0.09930(16) 0.60415(10) 0.0349(3) Uani d . 1 . .
    C C12A 0.67768(15) 0.08413(16) 0.68992(9) 0.0337(3) Uani d . 1 . .
    C C13A 0.78979(16) -0.01963(16) 0.70729(10) 0.0380(3) Uani d . 1 . .
    H H13A 0.8014 -0.0300 0.7651 0.046 Uiso calc R 1 . .
    C C14A 0.88682(16) -0.11002(17) 0.64056(11) 0.0417(4) Uani d . 1 . .
    C C15A 0.87018(17) -0.09402(18) 0.55633(11) 0.0464(4) Uani d . 1 . .
    H H15A 0.9365 -0.1546 0.5108 0.056 Uiso calc R 1 . .
    C C16A 0.75726(17) 0.00993(18) 0.53781(10) 0.0427(4) Uani d . 1 . .
    H H16A 0.7466 0.0201 0.4798 0.051 Uiso calc R 1 . .
loop_
    _atom_site_aniso_label
    _atom_site_aniso_U_11
    _atom_site_aniso_U_22
    _atom_site_aniso_U_33
    _atom_site_aniso_U_12
    _atom_site_aniso_U_13
    _atom_site_aniso_U_23
    O1 0.0492(6) 0.0449(6) 0.0270(5) -0.0025(5) -0.0137(4) 0.0013(4)
    O2 0.0483(6) 0.0419(6) 0.0271(5) 0.0031(4) -0.0126(4) -0.0041(4)
    O3 0.0685(8) 0.0662(9) 0.0524(8) 0.0149(7) -0.0189(6) 0.0002(6)
    C1 0.0522(9) 0.0488(9) 0.0261(7) -0.0103(7) -0.0153(6) 0.0041(6)
    C2 0.0456(8) 0.0448(9) 0.0309(8) -0.0121(7) -0.0124(6) 0.0037(6)
    C3 0.0382(7) 0.0468(9) 0.0300(7) -0.0104(6) -0.0105(6) 0.0027(6)
    C4 0.0374(7) 0.0426(9) 0.0329(8) -0.0102(6) -0.0090(6) -0.0014(6)
    C5 0.0394(7) 0.0451(9) 0.0368(8) -0.0049(6) -0.0136(6) -0.0009(6)
    C6 0.0560(10) 0.0499(10) 0.0481(10) 0.0034(8) -0.0225(8) -0.0031(8)
    C7 0.0520(9) 0.0439(9) 0.0267(7) -0.0031(7) -0.0143(6) -0.0043(6)
    C8 0.0549(10) 0.0503(10) 0.0432(10) 0.0020(8) -0.0084(8) -0.0048(8)
    C11 0.0412(7) 0.0365(8) 0.0304(7) -0.0113(6) -0.0098(6) 0.0025(6)
    C12 0.0391(7) 0.0359(8) 0.0267(7) -0.0101(6) -0.0066(6) -0.0015(6)
    C13 0.0419(8) 0.0390(8) 0.0286(7) -0.0097(6) -0.0106(6) 0.0014(6)
    C14 0.0420(8) 0.0380(8) 0.0359(8) -0.0077(6) -0.0059(6) -0.0017(6)
    C15 0.0510(9) 0.0437(9) 0.0324(8) -0.0092(7) -0.0039(7) -0.0066(6)
    C16 0.0505(8) 0.0446(9) 0.0269(7) -0.0106(7) -0.0098(6) -0.0014(6)
    O1A 0.0377(5) 0.0495(6) 0.0293(5) 0.0023(4) -0.0124(4) 0.0026(4)
    O2A 0.0441(6) 0.0423(6) 0.0325(6) 0.0022(4) -0.0157(4) -0.0003(4)
    O3A 0.0581(8) 0.0668(9) 0.0841(10) 0.0078(7) -0.0173(7) -0.0103(8)
    C1A 0.0412(8) 0.0509(9) 0.0262(7) -0.0060(7) -0.0122(6) 0.0022(6)
    C2A 0.0375(7) 0.0477(9) 0.0302(8) -0.0037(6) -0.0116(6) 0.0028(6)
    C3A 0.0359(7) 0.0501(9) 0.0287(7) -0.0047(6) -0.0098(6) 0.0024(6)
    C4A 0.0412(8) 0.0467(9) 0.0291(7) -0.0010(6) -0.0102(6) 0.0003(6)
    C5A 0.0403(8) 0.0504(9) 0.0325(8) -0.0037(7) -0.0100(6) 0.0048(6)
    C6A 0.0484(9) 0.0589(11) 0.0367(8) 0.0034(8) -0.0142(7) 0.0039(7)
    C7A 0.0551(9) 0.0480(9) 0.0362(8) -0.0050(7) -0.0220(7) 0.0008(7)
    C8A 0.0390(8) 0.0485(10) 0.0733(12) -0.0050(7) -0.0055(8) -0.0072(9)
    C11A 0.0311(7) 0.0372(8) 0.0374(8) -0.0056(6) -0.0112(6) 0.0030(6)
    C12A 0.0317(7) 0.0350(8) 0.0367(8) -0.0081(6) -0.0113(6) 0.0025(6)
    C13A 0.0347(7) 0.0387(8) 0.0450(8) -0.0091(6) -0.0167(6) 0.0069(6)
    C14A 0.0330(7) 0.0382(8) 0.0558(10) -0.0081(6) -0.0135(7) 0.0032(7)
    C15A 0.0355(8) 0.0445(9) 0.0542(10) -0.0032(7) -0.0038(7) -0.0076(7)
    C16A 0.0385(8) 0.0496(9) 0.0386(8) -0.0042(7) -0.0089(6) -0.0030(7)
_geom_special_details
;
All e.s.d.'s (except the e.s.d. in the dihedral angle between two l.s. planes)
are estimated using the full covariance matrix. The cell e.s.d.'s are taken
into account individually in the estimation of e.s.d.'s in distances, angles
and torsion angles; correlations between e.s.d.'s in cell parameters are only
used when they are defined by crystal symmetry. An approximate (isotropic)
treatment of cell e.s.d.'s is used for estimating e.s.d.'s involving l.s.
planes.
;
loop_
    _geom_bond_atom_site_label_1
    _geom_bond_atom_site_label_2
    _geom_bond_site_symmetry_2
    _geom_bond_distance
    _geom_bond_publ_flag
    O1 C11 . 1.3502(18) ?
    O1 C1 . 1.4447(17) ?
    O2 C12 . 1.3636(17) ?
    O2 C7 . 1.4298(16) ?
    O3 C8 . 1.209(2) ?
    C1 C2 . 1.506(2) ?
    C1 H1A . 0.9900 ?
    C1 H1B . 0.9900 ?
    C2 C3 . 1.5266(19) ?
    C2 H2A . 0.9900 ?
    C2 H2B . 0.9900 ?
    C3 C4 . 1.522(2) ?
    C3 H3A . 0.9900 ?
    C3 H3B . 0.9900 ?
    C4 C5 . 1.519(2) ?
    C4 H4A . 0.9900 ?
    C4 H4B . 0.9900 ?
    C5 C6 . 1.519(2) ?
    C5 H5A . 0.9900 ?
    C5 H5B . 0.9900 ?
    C6 H6A . 0.9800 ?
    C6 H6B . 0.9800 ?
    C6 H6C . 0.9800 ?
    C7 H7A . 0.9800 ?
    C7 H7B . 0.9800 ?
    C7 H7C . 0.9800 ?
    C8 C14 . 1.456(2) ?
    C8 H8 . 0.9500 ?
    C11 C16 . 1.392(2) ?
    C11 C12 . 1.4196(19) ?
    C12 C13 . 1.371(2) ?
    C13 C14 . 1.407(2) ?
    C13 H13 . 0.9500 ?
    C14 C15 . 1.386(2) ?
    C15 C16 . 1.380(2) ?
    C15 H15 . 0.9500 ?
    C16 H16 . 0.9500 ?
    O1A C11A . 1.3548(17) ?
    O1A C1A . 1.4395(16) ?
    O2A C12A . 1.3622(17) ?
    O2A C7A . 1.4358(17) ?
    O3A C8A . 1.178(2) ?
    C1A C2A . 1.508(2) ?
    C1A H1A1 . 0.9900 ?
    C1A H1A2 . 0.9900 ?
    C2A C3A . 1.5249(19) ?
    C2A H2A1 . 0.9900 ?
    C2A H2A2 . 0.9900 ?
    C3A C4A . 1.519(2) ?
    C3A H3A1 . 0.9900 ?
    C3A H3A2 . 0.9900 ?
    C4A C5A . 1.520(2) ?
    C4A H4A1 . 0.9900 ?
    C4A H4A2 . 0.9900 ?
    C5A C6A . 1.519(2) ?
    C5A H5A1 . 0.9900 ?
    C5A H5A2 . 0.9900 ?
    C6A H6A1 . 0.9800 ?
    C6A H6A2 . 0.9800 ?
    C6A H6A3 . 0.9800 ?
    C7A H7A1 . 0.9800 ?
    C7A H7A2 . 0.9800 ?
    C7A H7A3 . 0.9800 ?
    C8A C14A . 1.490(2) ?
    C8A H8A . 0.9500 ?
    C11A C16A . 1.393(2) ?
    C11A C12A . 1.412(2) ?
    C12A C13A . 1.376(2) ?
    C13A C14A . 1.400(2) ?
    C13A H13A . 0.9500 ?
    C14A C15A . 1.383(2) ?
    C15A C16A . 1.389(2) ?
    C15A H15A . 0.9500 ?
    C16A H16A . 0.9500 ?
loop_
    _geom_angle_atom_site_label_1
    _geom_angle_atom_site_label_2
    _geom_angle_atom_site_label_3
    _geom_angle_site_symmetry_1
    _geom_angle_site_symmetry_3
    _geom_angle
    _geom_angle_publ_flag
    C11 O1 C1 . . 116.64(11) ?
    C12 O2 C7 . . 117.29(11) ?
    O1 C1 C2 . . 109.40(12) ?
    O1 C1 H1A . . 109.8 ?
    C2 C1 H1A . . 109.8 ?
    O1 C1 H1B . . 109.8 ?
    C2 C1 H1B . . 109.8 ?
    H1A C1 H1B . . 108.2 ?
    C1 C2 C3 . . 109.01(12) ?
    C1 C2 H2A . . 109.9 ?
    C3 C2 H2A . . 109.9 ?
    C1 C2 H2B . . 109.9 ?
    C3 C2 H2B . . 109.9 ?
    H2A C2 H2B . . 108.3 ?
    C4 C3 C2 . . 114.72(12) ?
    C4 C3 H3A . . 108.6 ?
    C2 C3 H3A . . 108.6 ?
    C4 C3 H3B . . 108.6 ?
    C2 C3 H3B . . 108.6 ?
    H3A C3 H3B . . 107.6 ?
    C5 C4 C3 . . 112.93(12) ?
    C5 C4 H4A . . 109.0 ?
    C3 C4 H4A . . 109.0 ?
    C5 C4 H4B . . 109.0 ?
    C3 C4 H4B . . 109.0 ?
    H4A C4 H4B . . 107.8 ?
    C4 C5 C6 . . 112.80(13) ?
    C4 C5 H5A . . 109.0 ?
    C6 C5 H5A . . 109.0 ?
    C4 C5 H5B . . 109.0 ?
    C6 C5 H5B . . 109.0 ?
    H5A C5 H5B . . 107.8 ?
    C5 C6 H6A . . 109.5 ?
    C5 C6 H6B . . 109.5 ?
    H6A C6 H6B . . 109.5 ?
    C5 C6 H6C . . 109.5 ?
    H6A C6 H6C . . 109.5 ?
    H6B C6 H6C . . 109.5 ?
    O2 C7 H7A . . 109.5 ?
    O2 C7 H7B . . 109.5 ?
    H7A C7 H7B . . 109.5 ?
    O2 C7 H7C . . 109.5 ?
    H7A C7 H7C . . 109.5 ?
    H7B C7 H7C . . 109.5 ?
    O3 C8 C14 . . 125.69(16) ?
    O3 C8 H8 . . 117.2 ?
    C14 C8 H8 . . 117.2 ?
    O1 C11 C16 . . 125.13(13) ?
    O1 C11 C12 . . 115.47(12) ?
    C16 C11 C12 . . 119.41(14) ?
    O2 C12 C13 . . 125.44(13) ?
    O2 C12 C11 . . 114.72(12) ?
    C13 C12 C11 . . 119.84(13) ?
    C12 C13 C14 . . 120.33(13) ?
    C12 C13 H13 . . 119.8 ?
    C14 C13 H13 . . 119.8 ?
    C15 C14 C13 . . 119.53(14) ?
    C15 C14 C8 . . 119.63(14) ?
    C13 C14 C8 . . 120.84(14) ?
    C16 C15 C14 . . 120.74(14) ?
    C16 C15 H15 . . 119.6 ?
    C14 C15 H15 . . 119.6 ?
    C15 C16 C11 . . 120.14(14) ?
    C15 C16 H16 . . 119.9 ?
    C11 C16 H16 . . 119.9 ?
    C11A O1A C1A . . 117.43(11) ?
    C12A O2A C7A . . 116.70(11) ?
    O1A C1A C2A . . 108.22(11) ?
    O1A C1A H1A1 . . 110.1 ?
    C2A C1A H1A1 . . 110.1 ?
    O1A C1A H1A2 . . 110.1 ?
    C2A C1A H1A2 . . 110.1 ?
    H1A1 C1A H1A2 . . 108.4 ?
    C1A C2A C3A . . 110.77(12) ?
    C1A C2A H2A1 . . 109.5 ?
    C3A C2A H2A1 . . 109.5 ?
    C1A C2A H2A2 . . 109.5 ?
    C3A C2A H2A2 . . 109.5 ?
    H2A1 C2A H2A2 . . 108.1 ?
    C4A C3A C2A . . 113.41(12) ?
    C4A C3A H3A1 . . 108.9 ?
    C2A C3A H3A1 . . 108.9 ?
    C4A C3A H3A2 . . 108.9 ?
    C2A C3A H3A2 . . 108.9 ?
    H3A1 C3A H3A2 . . 107.7 ?
    C3A C4A C5A . . 113.56(12) ?
    C3A C4A H4A1 . . 108.9 ?
    C5A C4A H4A1 . . 108.9 ?
    C3A C4A H4A2 . . 108.9 ?
    C5A C4A H4A2 . . 108.9 ?
    H4A1 C4A H4A2 . . 107.7 ?
    C6A C5A C4A . . 112.45(12) ?
    C6A C5A H5A1 . . 109.1 ?
    C4A C5A H5A1 . . 109.1 ?
    C6A C5A H5A2 . . 109.1 ?
    C4A C5A H5A2 . . 109.1 ?
    H5A1 C5A H5A2 . . 107.8 ?
    C5A C6A H6A1 . . 109.5 ?
    C5A C6A H6A2 . . 109.5 ?
    H6A1 C6A H6A2 . . 109.5 ?
    C5A C6A H6A3 . . 109.5 ?
    H6A1 C6A H6A3 . . 109.5 ?
    H6A2 C6A H6A3 . . 109.5 ?
    O2A C7A H7A1 . . 109.5 ?
    O2A C7A H7A2 . . 109.5 ?
    H7A1 C7A H7A2 . . 109.5 ?
    O2A C7A H7A3 . . 109.5 ?
    H7A1 C7A H7A3 . . 109.5 ?
    H7A2 C7A H7A3 . . 109.5 ?
    O3A C8A C14A . . 125.5(2) ?
    O3A C8A H8A . . 117.3 ?
    C14A C8A H8A . . 117.3 ?
    O1A C11A C16A . . 125.09(13) ?
    O1A C11A C12A . . 115.56(12) ?
    C16A C11A C12A . . 119.35(13) ?
    O2A C12A C13A . . 124.85(13) ?
    O2A C12A C11A . . 115.33(12) ?
    C13A C12A C11A . . 119.82(14) ?
    C12A C13A C14A . . 120.62(14) ?
    C12A C13A H13A . . 119.7 ?
    C14A C13A H13A . . 119.7 ?
    C15A C14A C13A . . 119.56(14) ?
    C15A C14A C8A . . 122.97(15) ?
    C13A C14A C8A . . 117.47(15) ?
    C14A C15A C16A . . 120.51(15) ?
    C14A C15A H15A . . 119.7 ?
    C16A C15A H15A . . 119.7 ?
    C15A C16A C11A . . 120.14(15) ?
    C15A C16A H16A . . 119.9 ?
    C11A C16A H16A . . 119.9 ?
loop_
    _geom_torsion_atom_site_label_1
    _geom_torsion_atom_site_label_2
    _geom_torsion_atom_site_label_3
    _geom_torsion_atom_site_label_4
    _geom_torsion_site_symmetry_1
    _geom_torsion_site_symmetry_2
    _geom_torsion_site_symmetry_3
    _geom_torsion_site_symmetry_4
    _geom_torsion
    _geom_torsion_publ_flag
    C11 O1 C1 C2 . . . . -178.51(12) ?
    O1 C1 C2 C3 . . . . -179.57(12) ?
    C1 C2 C3 C4 . . . . 176.08(12) ?
    C2 C3 C4 C5 . . . . -179.02(12) ?
    C3 C4 C5 C6 . . . . 179.82(13) ?
    C1 O1 C11 C16 . . . . -1.5(2) ?
    C1 O1 C11 C12 . . . . 178.79(12) ?
    C7 O2 C12 C13 . . . . -0.3(2) ?
    C7 O2 C12 C11 . . . . 179.93(12) ?
    O1 C11 C12 O2 . . . . 0.82(18) ?
    C16 C11 C12 O2 . . . . -178.89(13) ?
    O1 C11 C12 C13 . . . . -179.01(12) ?
    C16 C11 C12 C13 . . . . 1.3(2) ?
    O2 C12 C13 C14 . . . . 179.44(14) ?
    C11 C12 C13 C14 . . . . -0.8(2) ?
    C12 C13 C14 C15 . . . . -0.2(2) ?
    C12 C13 C14 C8 . . . . 179.23(14) ?
    O3 C8 C14 C15 . . . . -179.18(18) ?
    O3 C8 C14 C13 . . . . 1.4(3) ?
    C13 C14 C15 C16 . . . . 0.6(2) ?
    C8 C14 C15 C16 . . . . -178.82(15) ?
    C14 C15 C16 C11 . . . . -0.1(2) ?
    O1 C11 C16 C15 . . . . 179.45(14) ?
    C12 C11 C16 C15 . . . . -0.9(2) ?
    C11A O1A C1A C2A . . . . 176.72(12) ?
    O1A C1A C2A C3A . . . . 176.23(12) ?
    C1A C2A C3A C4A . . . . 177.66(13) ?
    C2A C3A C4A C5A . . . . 178.51(13) ?
    C3A C4A C5A C6A . . . . -179.53(14) ?
    C1A O1A C11A C16A . . . . -3.7(2) ?
    C1A O1A C11A C12A . . . . 176.50(12) ?
    C7A O2A C12A C13A . . . . 7.2(2) ?
    C7A O2A C12A C11A . . . . -173.04(12) ?
    O1A C11A C12A O2A . . . . -0.93(18) ?
    C16A C11A C12A O2A . . . . 179.30(13) ?
    O1A C11A C12A C13A . . . . 178.89(12) ?
    C16A C11A C12A C13A . . . . -0.9(2) ?
    O2A C12A C13A C14A . . . . -179.87(13) ?
    C11A C12A C13A C14A . . . . 0.3(2) ?
    C12A C13A C14A C15A . . . . 0.4(2) ?
    C12A C13A C14A C8A . . . . 179.73(13) ?
    O3A C8A C14A C15A . . . . 4.4(3) ?
    O3A C8A C14A C13A . . . . -174.92(18) ?
    C13A C14A C15A C16A . . . . -0.6(2) ?
    C8A C14A C15A C16A . . . . -179.89(15) ?
    C14A C15A C16A C11A . . . . 0.1(2) ?
    O1A C11A C16A C15A . . . . -179.05(14) ?
    C12A C11A C16A C15A . . . . 0.7(2) ?
data_global_rauf53
_journal_date_recd_electronic     2009-04-28
_journal_date_accepted     2009-05-08
_journal_name_full     'Acta Crystallographica, Section E'
_journal_year     2009
_journal_volume     65
_journal_issue      6
_journal_page_first     o1281
_journal_page_last     o1281
_journal_paper_category     QO
_journal_coeditor_code     HG2506
_publ_contact_author_name
;
'Hasan, Aurangzeb'
;
_publ_contact_author_address
;
Department of Chemistry
Quaid-i-Azam University Islamabad
45320-Pakistan
;
_publ_contact_author_email     flavonoids@hotmail.com
_publ_contact_author_fax     ?
_publ_contact_author_phone     ?
_publ_section_title
;
4-Hexyloxy-3-methoxybenzaldehyde
;
loop_
    _publ_author_name
    _publ_author_address
    'Abbas, Asghar'
;
Department of Chemistry
Quaid-i-Azam University Islamabad
45320-Pakistan
;
    'Khawar Rauf, M.'
;
Department of Chemistry
Quaid-i-Azam University Islamabad
45320-Pakistan
;
    'Bolte, Michael'
;
Institut f\"ur Anorganische Chemie
J. W. Goethe-Universit\"at Frankfurt
Max-von-Laue-Str. 7
60438 Frankfurt/Main
Germany
;
    'Hasan, Aurangzeb'
;
Department of Chemistry
Quaid-i-Azam University Islamabad
45320-Pakistan
;
