# Supplementary material for: 4-Hex­yloxy-3-methoxy­benzaldehyde
Source: Acta Crystallogr Sect E Struct Rep Online. 2009 May 14;65(Pt 6):o1281. doi: 10.1107/S1600536809017358 (PMC2969539; doi:10.1107/S1600536809017358)
Supplement: Supplementary file 2 [file e-65-o1281-Isup2.hkl]

# 
# h,k,l, Fc-squared, Fo-squared, sigma(Fo-squared) and status flag 
# 
data_I
_shelx_title ' rauf52 in P-1' 
_shelx_refln_list_code          4 
_shelx_F_calc_maximum      134.15 
_exptl_crystal_F_000       512.00 
_reflns_d_resolution_high  0.8223 
 
loop_ 
 _symmetry_equiv_pos_as_xyz 
 'x, y, z' 
 '-x, -y, -z' 
 
_cell_length_a     9.2788 
_cell_length_b     9.3894 
_cell_length_c    15.8501 
_cell_angle_alpha  88.099 
_cell_angle_beta   75.065 
_cell_angle_gamma  80.262 
 
_shelx_F_squared_multiplier     1.000 
 
loop_ 
 _refln_index_h 
 _refln_index_k 
 _refln_index_l 
 _refln_F_squared_calc 
 _refln_F_squared_meas 
 _refln_F_squared_sigma 
 _refln_observed_status 
   2   0   0      297.57      239.71      4.72 o 
   3   0   0        1.35        5.45      0.97 o 
   4   0   0      272.53      221.23      1.98 o 
   5   0   0       30.00       25.89      1.12 o 
   6   0   0        5.21        5.92      0.75 o 
   7   0   0       83.90       84.04      2.17 o 
   8   0   0       39.48       40.60      1.07 o 
   9   0   0      141.04      145.28      2.14 o 
  10   0   0       10.82       10.00      1.01 o 
 -10   1   0        7.52        6.90      0.92 o 
  -9   1   0       58.29       58.85      1.85 o 
  -8   1   0        6.18        4.82      0.97 o 
  -7   1   0       49.35       56.15      1.29 o 
  -6   1   0      260.58      240.79      5.95 o 
  -5   1   0     1699.04     1896.44     44.14 o 
  -4   1   0       89.18      119.25      2.86 o 
  -3   1   0     2450.20     2348.35     84.15 o 
  -2   1   0      861.45      809.05      9.97 o 
  -1   1   0      270.68      215.50      6.93 o 
   2   1   0      267.62      214.12      2.46 o 
   3   1   0      278.90      231.59      5.24 o 
   4   1   0      313.24      282.84      6.50 o 
   5   1   0      563.31      553.18      7.23 o 
   6   1   0       14.97       22.65      0.96 o 
   7   1   0      591.88      617.57     20.30 o 
   8   1   0       66.41       69.47      1.08 o 
   9   1   0       54.83       54.43      1.11 o 
  10   1   0        0.93        0.64      1.06 o 
 -10   2   0        0.74        1.54      0.93 o 
  -9   2   0        6.25        5.97      0.93 o 
  -8   2   0       13.22       13.34      0.99 o 
  -7   2   0      300.13      302.70      4.88 o 
  -6   2   0       69.12       70.40      1.18 o 
  -5   2   0      134.14      142.14      3.77 o 
  -4   2   0        5.87       11.89      1.22 o 
  -3   2   0       91.59       68.47      1.57 o 
  -2   2   0      427.60      380.27      6.46 o 
  -1   2   0       67.07       65.52      2.29 o 
   0   2   0      128.63      111.60      5.93 o 
   1   2   0     1793.33     1374.32     77.36 o 
   3   2   0      145.79      162.14      1.83 o 
   4   2   0      155.29      128.84      4.10 o 
   5   2   0        8.33        5.55      0.71 o 
   6   2   0       54.95       49.97      1.59 o 
   7   2   0        1.30        1.90      0.82 o 
   8   2   0       18.66       19.05      0.85 o 
   9   2   0       76.15       74.07      2.86 o 
  10   2   0       10.77       11.69      0.94 o 
  -9   3   0        0.01        0.73      1.13 o 
  -8   3   0       11.31       11.04      0.85 o 
  -7   3   0      146.39      150.80      3.12 o 
  -6   3   0       44.53       39.68      1.25 o 
  -5   3   0       39.88       45.83      2.64 o 
  -4   3   0      740.49      735.50      6.99 o 
  -3   3   0     3078.71     3331.32    122.11 o 
  -2   3   0       67.98       91.68      5.01 o 
  -1   3   0     3098.24     2780.24    151.97 o 
   0   3   0      629.98      659.39     28.41 o 
   1   3   0        1.47        1.55      1.52 o 
   2   3   0      159.03      142.93      4.17 o 
   3   3   0      109.91       99.24      1.77 o 
   4   3   0      171.67      171.91      5.56 o 
   5   3   0       90.58       92.50      1.86 o 
   6   3   0      101.44       87.92      3.05 o 
   7   3   0       40.81       42.10      2.23 o 
   8   3   0        6.85        7.89      0.91 o 
   9   3   0      243.52      241.82      2.30 o 
  10   3   0       16.13       16.68      0.91 o 
  -9   4   0       17.46       19.28      1.16 o 
  -8   4   0        0.72        0.26      0.90 o 
  -7   4   0       18.13       18.20      1.17 o 
  -6   4   0        0.04        0.67      0.98 o 
  -5   4   0      413.68      404.86     14.09 o 
  -4   4   0       88.04       92.75      1.57 o 
  -3   4   0       89.15       95.47      2.85 o 
  -2   4   0       19.28       38.55      1.72 o 
  -1   4   0       80.96       62.63      2.01 o 
   0   4   0      138.65      126.78     10.61 o 
   1   4   0       64.84       66.15      3.97 o 
   2   4   0        6.09        5.55      1.46 o 
   3   4   0      890.14      884.20     13.88 o 
   5   4   0       87.36       88.12      2.16 o 
   6   4   0       58.79       59.44      0.98 o 
   7   4   0        0.51        1.29      0.79 o 
   8   4   0        4.50        5.78      0.90 o 
   9   4   0        0.11        0.88      0.90 o 
  10   4   0       20.68       20.74      1.19 o 
  -8   5   0        8.96       12.24      1.19 o 
  -7   5   0        2.09        3.26      0.97 o 
  -6   5   0       12.88       10.69      0.94 o 
  -5   5   0      168.03      170.36      1.95 o 
  -4   5   0       49.89       42.37      1.43 o 
  -3   5   0       58.51       63.68      1.98 o 
  -2   5   0      565.15      584.60      5.63 o 
  -1   5   0     1449.91     1693.55     60.89 o 
   0   5   0       20.25       12.16      1.40 o 
   1   5   0      821.99      826.26     14.34 o 
   2   5   0      142.77      150.65      3.44 o 
   3   5   0       10.97       11.05      1.05 o 
   4   5   0      117.19      107.55      3.46 o 
   5   5   0       37.70       32.07      1.21 o 
   6   5   0       49.97       55.83      1.39 o 
   7   5   0       32.23       31.47      1.05 o 
   8   5   0       22.94       22.12      0.95 o 
   9   5   0        0.32        1.26      0.79 o 
  10   5   0        2.38        1.98      0.86 o 
  -8   6   0        0.05        0.68      1.14 o 
  -7   6   0       15.06       17.59      1.23 o 
  -6   6   0        2.21        1.32      1.02 o 
  -5   6   0       44.52       47.49      1.39 o 
  -4   6   0       18.51       22.59      1.15 o 
  -3   6   0      346.05      331.42     13.83 o 
  -2   6   0       41.04       41.27      3.06 o 
  -1   6   0        0.00        0.47      1.44 o 
   0   6   0       77.03       92.77      3.17 o 
   1   6   0        7.45        4.14      1.64 o 
   2   6   0       15.87       12.15      1.34 o 
   3   6   0       27.11       33.66      1.21 o 
   4   6   0        7.72        6.14      1.04 o 
   5   6   0      639.22      658.19      5.50 o 
   6   6   0     2893.44     2985.05     52.40 o 
   7   6   0       30.95       25.98      1.25 o 
   8   6   0       15.69       15.50      0.99 o 
   9   6   0        0.08       -0.48      1.07 o 
  10   6   0        0.20        1.22      1.12 o 
  -7   7   0      102.32      132.06      4.11 o 
  -6   7   0        9.22       12.48      1.15 o 
  -5   7   0        5.93        5.35      1.32 o 
  -4   7   0       23.45       23.61      1.41 o 
  -3   7   0       70.58       64.33      1.94 o 
  -2   7   0       12.35       11.35      1.96 o 
  -1   7   0       83.96      103.31      6.37 o 
   0   7   0      170.00      174.86      3.05 o 
   1   7   0      355.42      408.74      4.42 o 
   2   7   0       38.16       34.45      1.66 o 
   3   7   0      108.35      110.47      2.14 o 
   4   7   0       36.32       39.46      1.39 o 
   5   7   0        0.12        1.19      1.25 o 
   6   7   0       35.06       35.01      1.45 o 
   7   7   0        8.46        6.18      1.12 o 
   8   7   0       13.63       12.18      1.20 o 
   9   7   0       12.14       11.67      1.33 o 
  -6   8   0        0.01        0.73      1.12 o 
  -5   8   0        2.64        1.93      1.59 o 
  -4   8   0        0.52        0.40      1.35 o 
  -3   8   0       63.62       65.28      1.95 o 
  -2   8   0       37.57       35.78      1.97 o 
  -1   8   0      204.74      201.37     15.88 o 
   0   8   0       15.11       18.07      2.50 o 
   1   8   0        2.38        4.34      2.35 o 
   2   8   0       53.14       60.85      2.00 o 
   3   8   0        0.00        0.49      1.12 o 
   4   8   0        1.92        1.93      0.91 o 
   5   8   0        9.12       10.61      1.25 o 
   6   8   0        5.67        3.62      1.28 o 
   7   8   0      299.83      283.59      4.45 o 
   8   8   0      557.59      503.69     17.22 o 
  -5   9   0       65.84       85.43      8.64 o 
  -4   9   0        9.08        9.89      1.55 o 
  -3   9   0        4.21        3.64      1.39 o 
  -2   9   0       42.88       39.56      1.89 o 
  -1   9   0        5.67        7.14      2.43 o 
   0   9   0        0.42       -0.65      1.80 o 
   1   9   0       56.97       70.11      2.29 o 
   2   9   0      107.25      104.60      2.42 o 
   3   9   0       85.04       90.86      3.86 o 
   4   9   0       14.61       17.60      1.01 o 
   5   9   0       14.61       14.20      1.03 o 
   6   9   0        5.89        7.12      1.28 o 
   7   9   0        6.74        4.22      1.20 o 
   8   9   0        9.53        7.77      2.73 o 
  -3  10   0        0.43        2.68      1.39 o 
  -2  10   0        0.00        4.49      2.46 o 
  -1  10   0       46.44       44.61      2.11 o 
   0  10   0       38.63       39.88      2.76 o 
   1  10   0       89.11       92.29      2.53 o 
   2  10   0       10.88       14.00      2.32 o 
   3  10   0        0.22        0.49      1.02 o 
   4  10   0       20.92       19.34      1.16 o 
   5  10   0        0.02        1.64      0.92 o 
   6  10   0        0.12        1.49      1.05 o 
   0  11   0       37.50       36.51      2.20 o 
   1  11   0        1.26        3.01      1.76 o 
   2  11   0        0.11        0.50      2.49 o 
   3  11   0       25.40       25.93      1.40 o 
   4  11   0       53.52       48.17      1.50 o 
  -4 -11   1        0.02       -0.52      1.29 o 
  -3 -11   1        1.94        1.82      1.30 o 
  -2 -11   1       10.93        9.29      1.80 o 
  -1 -11   1       22.67       21.78      2.60 o 
   0 -11   1        8.62       11.93      2.52 o 
  -6 -10   1        5.52        5.43      1.10 o 
  -5 -10   1        4.16        4.87      1.04 o 
  -4 -10   1        4.98        5.40      1.11 o 
  -3 -10   1        5.17        4.75      1.33 o 
  -2 -10   1        0.09        0.37      2.23 o 
  -1 -10   1        1.87        3.48      2.35 o 
   0 -10   1        0.10       -1.25      1.78 o 
   1 -10   1       10.31       13.50      1.83 o 
   2 -10   1       12.64       13.80      2.58 o 
   3 -10   1        0.35        2.86      1.41 o 
  -7  -9   1        0.01        0.19      1.15 o 
  -6  -9   1        0.61        0.63      0.90 o 
  -5  -9   1        6.77        5.55      0.94 o 
  -4  -9   1        2.76        3.11      1.07 o 
  -3  -9   1       50.38       48.53      1.25 o 
  -2  -9   1        0.24        1.37      1.83 o 
  -1  -9   1        7.57        8.26      1.84 o 
   0  -9   1       21.19       24.88      2.66 o 
   1  -9   1       36.69       35.58      1.94 o 
   2  -9   1       37.82       40.58      2.11 o 
   3  -9   1        0.33        1.18      2.08 o 
   4  -9   1        0.05       -1.09      1.61 o 
   5  -9   1        2.00        1.76      1.78 o 
  -8  -8   1        0.61        0.28      1.13 o 
  -7  -8   1       62.99       53.76      1.91 o 
  -6  -8   1        2.70        3.39      1.26 o 
  -5  -8   1        1.38        2.21      1.17 o 
  -4  -8   1       13.76       14.31      1.00 o 
  -3  -8   1       25.87       28.12      1.10 o 
  -2  -8   1        0.16        0.75      1.22 o 
  -1  -8   1       28.38       26.13      2.49 o 
   0  -8   1        0.21        0.43      2.37 o 
   1  -8   1       14.11       10.91      1.88 o 
   2  -8   1        4.90        4.99      1.68 o 
   3  -8   1        6.96        7.53      1.64 o 
   4  -8   1       22.15       24.29      1.54 o 
   5  -8   1        3.25        4.96      1.73 o 
   6  -8   1        0.46       -0.30      1.53 o 
  -9  -7   1        0.02        1.09      1.29 o 
  -8  -7   1      146.79      124.09      3.18 o 
  -7  -7   1        7.26        8.88      1.16 o 
  -6  -7   1      273.74      263.45      2.27 o 
  -5  -7   1        2.43        4.72      1.34 o 
  -4  -7   1        6.69        6.94      1.17 o 
  -3  -7   1       13.39       12.62      1.06 o 
  -2  -7   1        4.56        4.43      1.39 o 
  -1  -7   1       83.06       85.10      2.38 o 
   0  -7   1        4.00        3.63      1.64 o 
   1  -7   1       12.18       14.30      1.60 o 
   2  -7   1       45.13       46.65      5.10 o 
   3  -7   1       45.94       47.11      1.96 o 
   4  -7   1       50.91       57.20      1.68 o 
   5  -7   1        4.42        9.03      1.02 o 
   6  -7   1        0.07       -0.40      1.12 o 
   7  -7   1        8.68       10.92      1.12 o 
  -9  -6   1        6.17        7.79      1.13 o 
  -8  -6   1        9.31       10.48      1.11 o 
  -7  -6   1        9.00        9.12      1.07 o 
  -6  -6   1        0.00        5.45      1.40 o 
  -5  -6   1       67.20       66.61      1.47 o 
  -4  -6   1        0.05        0.59      0.97 o 
  -3  -6   1       51.50       49.09      1.40 o 
  -2  -6   1       40.54       46.24      1.54 o 
  -1  -6   1       59.44       51.70      3.28 o 
   0  -6   1       22.49       18.89      2.01 o 
   1  -6   1      193.51      175.59      2.47 o 
   2  -6   1        2.89        5.76      1.65 o 
   3  -6   1       56.42       49.04      1.60 o 
   4  -6   1       31.50       31.41      1.15 o 
   5  -6   1        1.80        0.99      1.03 o 
   6  -6   1       10.46       11.71      1.05 o 
   7  -6   1        8.74       10.93      1.26 o 
   8  -6   1        2.22        1.49      1.09 o 
 -10  -5   1       13.06       13.68      1.19 o 
  -9  -5   1        0.26        0.68      0.85 o 
  -8  -5   1        1.82        0.50      0.84 o 
  -7  -5   1        2.46        3.05      0.78 o 
  -6  -5   1      267.59      252.06      3.64 o 
  -5  -5   1        9.90        8.59      1.01 o 
  -4  -5   1     1022.03      937.77     29.88 o 
  -3  -5   1       71.39       70.48      2.20 o 
  -2  -5   1      104.54      106.36      2.48 o 
  -1  -5   1       22.52       21.48      1.56 o 
   0  -5   1       15.51       16.39      2.00 o 
   1  -5   1      214.16      216.46     10.50 o 
   2  -5   1        3.31        2.90      1.29 o 
   3  -5   1        2.93        1.95      1.09 o 
   4  -5   1       43.76       44.90      1.40 o 
   5  -5   1       29.39       27.60      1.13 o 
   6  -5   1       20.04       20.34      1.01 o 
   7  -5   1        7.47       12.11      0.97 o 
   8  -5   1        0.01        1.54      1.07 o 
 -10  -4   1       13.88       14.30      1.14 o 
  -9  -4   1        5.43        4.95      0.83 o 
  -8  -4   1        9.54       10.25      1.01 o 
  -7  -4   1       94.84       96.31      2.13 o 
  -6  -4   1       19.24       18.01      0.89 o 
  -5  -4   1       76.07       72.36      1.12 o 
  -4  -4   1        1.06       12.06      1.82 o 
  -3  -4   1       20.98       22.97      1.56 o 
  -2  -4   1       30.66       30.11      1.37 o 
  -1  -4   1      368.15      335.48      6.07 o 
   0  -4   1      265.71      292.42     12.36 o 
   1  -4   1      149.97      138.47      3.42 o 
   2  -4   1      106.52      101.72      5.42 o 
   3  -4   1      587.04      534.88      6.85 o 
   4  -4   1        6.08       12.42      1.14 o 
   5  -4   1      136.10      124.74      1.91 o 
   6  -4   1       50.62       49.41      1.98 o 
   7  -4   1        0.92        1.04      0.96 o 
   8  -4   1        0.25        0.99      0.85 o 
   9  -4   1        4.34        4.72      1.04 o 
 -10  -3   1       60.04       56.99      1.21 o 
  -9  -3   1       92.88       94.73      3.85 o 
  -8  -3   1       16.88       17.27      0.98 o 
  -7  -3   1        0.04       -0.64      0.78 o 
  -6  -3   1        0.61        1.67      0.67 o 
  -5  -3   1       25.06       22.32      0.91 o 
  -4  -3   1      620.58      702.25     13.41 o 
  -3  -3   1      356.45      359.44      2.98 o 
  -2  -3   1     2405.70     2251.67     14.07 o 
  -1  -3   1      352.80      346.87      4.95 o 
   0  -3   1      934.95      910.44     39.12 o 
   1  -3   1       87.23       89.23      2.61 o 
   2  -3   1        7.39       12.50      1.06 o 
   3  -3   1      187.37      158.68      3.79 o 
   4  -3   1        3.23        3.82      0.89 o 
   5  -3   1        4.59        5.65      1.01 o 
   6  -3   1        7.74        8.20      0.94 o 
   7  -3   1        2.31        2.31      1.10 o 
   8  -3   1        3.54        3.52      0.97 o 
   9  -3   1        2.43        3.66      1.02 o 
  10  -3   1        1.68        0.37      2.47 o 
 -10  -2   1        8.32        7.66      1.08 o 
  -9  -2   1        4.65        4.37      0.97 o 
  -8  -2   1       90.01       81.70      2.97 o 
  -7  -2   1        1.73        3.49      0.96 o 
  -6  -2   1      145.74      144.33      3.44 o 
  -5  -2   1      557.08      498.75     14.89 o 
  -4  -2   1       28.40       26.82      0.88 o 
  -3  -2   1      359.69      358.79      7.76 o 
  -2  -2   1        4.84        9.90      1.68 o 
  -1  -2   1        3.37        3.36      1.46 o 
   0  -2   1       43.36       37.11      2.20 o 
   1  -2   1     1120.49     1022.04      9.67 o 
   2  -2   1      768.12      732.55     15.96 o 
   3  -2   1      281.50      292.20      5.42 o 
   4  -2   1       28.75       31.66      1.39 o 
   5  -2   1      327.33      302.60      7.49 o 
   6  -2   1        2.48        3.51      0.81 o 
   7  -2   1      118.26      116.79      2.46 o 
   8  -2   1       34.27       36.54      1.09 o 
   9  -2   1        2.16        1.94      0.78 o 
  10  -2   1       11.51       11.55      0.84 o 
 -10  -1   1       94.97      100.12      2.30 o 
  -9  -1   1        1.41        1.77      0.85 o 
  -8  -1   1      395.84      398.44     10.69 o 
  -7  -1   1      172.16      166.30      2.56 o 
  -6  -1   1        4.57        4.76      0.83 o 
  -5  -1   1       10.73        9.99      0.86 o 
  -4  -1   1       25.78       22.13      0.90 o 
  -3  -1   1      109.13       74.48      3.42 o 
  -2  -1   1     2368.80     2283.10     79.86 o 
  -1  -1   1     1020.99      975.97     30.09 o 
   1  -1   1      152.77      154.32      4.17 o 
   2  -1   1     1180.29     1056.55     30.37 o 
   3  -1   1      247.32      223.17      6.96 o 
   4  -1   1      182.06      161.99      5.44 o 
   5  -1   1       53.05       42.06      1.95 o 
   6  -1   1        8.94        9.69      0.89 o 
   7  -1   1       33.27       29.48      0.98 o 
   8  -1   1        0.42        0.60      0.77 o 
   9  -1   1        0.64        1.14      0.88 o 
  10  -1   1        0.05        1.71      0.77 o 
 -10   0   1       26.79       26.30      0.97 o 
  -9   0   1       17.84       20.71      0.98 o 
  -8   0   1       11.34       10.87      1.02 o 
  -7   0   1       27.25       28.78      1.13 o 
  -6   0   1      350.73      308.40      8.44 o 
  -5   0   1        0.16        0.76      0.86 o 
  -4   0   1      867.87      846.38     37.39 o 
  -3   0   1     1734.00     1572.70     35.06 o 
  -2   0   1        2.35        1.88      0.97 o 
   2   0   1        1.51        0.81      0.93 o 
   3   0   1      599.06      547.87     15.12 o 
   4   0   1      588.79      549.18     17.28 o 
   5   0   1       26.69       18.38      1.09 o 
   6   0   1        7.11        7.21      0.77 o 
   7   0   1       68.91       63.33      1.08 o 
   8   0   1        2.37        3.06      0.83 o 
   9   0   1       38.89       39.33      0.99 o 
  10   0   1       11.31       10.97      0.92 o 
 -10   1   1        2.90        3.46      0.80 o 
  -9   1   1       97.82       92.45      2.13 o 
  -8   1   1      323.87      327.74      2.63 o 
  -7   1   1        0.06        1.02      0.75 o 
  -6   1   1     1280.52     1247.99     45.03 o 
  -5   1   1      331.79      330.96      2.85 o 
  -4   1   1        4.37        3.99      0.89 o 
  -3   1   1       59.57       53.60      1.96 o 
  -2   1   1       37.90       25.38      1.37 o 
  -1   1   1        3.22        6.67      1.23 o 
   2   1   1      661.29      593.15     12.54 o 
   3   1   1        2.11        2.73      0.91 o 
   4   1   1      193.50      201.23      2.53 o 
   5   1   1      185.36      172.78      2.59 o 
   6   1   1      253.51      246.65      5.71 o 
   7   1   1        8.38        8.29      0.84 o 
   8   1   1       11.81       13.54      0.82 o 
   9   1   1       39.68       40.93      0.98 o 
  10   1   1        6.68        6.11      1.07 o 
 -10   2   1        1.04        1.46      0.93 o 
  -9   2   1       28.86       31.49      1.42 o 
  -8   2   1      107.60      109.47      1.41 o 
  -7   2   1        0.75        1.50      0.80 o 
  -6   2   1        0.97        0.44      0.89 o 
  -5   2   1      160.46      178.36      6.22 o 
  -4   2   1     1022.90      957.87     41.43 o 
  -3   2   1        6.93        8.65      0.90 o 
  -2   2   1     2140.38     2167.88     45.10 o 
  -1   2   1     2346.53     2095.68     29.78 o 
   0   2   1      388.30      344.68      4.14 o 
   1   2   1     3217.38     2890.73     30.06 o 
   2   2   1     1372.72     1249.90     18.76 o 
   3   2   1        7.46        4.28      0.83 o 
   4   2   1        3.22        2.86      0.69 o 
   5   2   1      122.72      121.95      1.99 o 
   6   2   1      151.21      154.93      3.43 o 
   7   2   1        0.04        1.43      0.69 o 
   8   2   1       26.29       27.93      1.09 o 
   9   2   1       10.59        9.31      1.03 o 
  10   2   1        4.98        3.17      1.01 o 
  11   2   1        6.06        5.83      1.44 o 
  -9   3   1        1.12        1.40      1.03 o 
  -8   3   1       10.60        9.76      0.95 o 
  -7   3   1      142.69      143.20      4.01 o 
  -6   3   1      691.90      709.28     18.40 o 
  -5   3   1        3.11        5.39      0.99 o 
  -4   3   1     2256.02     2152.69     95.58 o 
  -3   3   1      458.92      445.73     18.76 o 
  -2   3   1       55.45       46.65      1.43 o 
  -1   3   1        2.92        1.35      1.19 o 
   0   3   1        2.43        0.73      1.54 o 
   1   3   1      123.82      138.44      7.39 o 
   2   3   1     1937.77     1853.49     23.54 o 
   3   3   1     1999.59     1933.25     14.09 o 
   4   3   1      292.49      264.68      4.35 o 
   5   3   1       23.57       20.18      0.79 o 
   6   3   1       13.08       14.39      0.77 o 
   7   3   1       52.62       53.32      1.35 o 
   8   3   1      111.62      114.59      1.59 o 
   9   3   1        3.18        4.24      0.85 o 
  10   3   1        5.72        5.18      0.82 o 
  -9   4   1       42.13       52.73      1.94 o 
  -8   4   1        2.49        2.17      0.96 o 
  -7   4   1       70.96       70.20      1.98 o 
  -6   4   1      274.14      301.32      3.21 o 
  -5   4   1       98.24       90.94      1.82 o 
  -4   4   1       35.25       31.28      1.31 o 
  -3   4   1      466.89      514.18     22.45 o 
  -2   4   1      690.54      676.23     17.65 o 
  -1   4   1        3.88        3.84      1.43 o 
   0   4   1     1861.16     1962.98    102.00 o 
   1   4   1      818.09      708.42     30.63 o 
   2   4   1      299.46      299.10      3.89 o 
   3   4   1     1517.00     1584.11     32.62 o 
   4   4   1      873.79      876.05     11.35 o 
   5   4   1        8.81        6.26      1.14 o 
   6   4   1        1.74        1.32      0.80 o 
   7   4   1       36.59       36.28      0.96 o 
   8   4   1       41.29       42.92      1.52 o 
   9   4   1        0.63        0.71      0.92 o 
  10   4   1       10.30       12.05      1.03 o 
  -8   5   1        5.90        7.90      1.12 o 
  -7   5   1        2.59        2.69      1.13 o 
  -6   5   1       36.25       36.25      1.22 o 
  -5   5   1      111.63      109.26      2.61 o 
  -4   5   1      784.31      776.72     18.01 o 
  -3   5   1       41.39       47.02      1.43 o 
  -2   5   1     1647.71     1588.72     86.58 o 
  -1   5   1       66.70       59.53      2.97 o 
   0   5   1       70.13       67.09      4.88 o 
   1   5   1        0.56        2.17      1.51 o 
   2   5   1        2.49        2.48      1.22 o 
   3   5   1       12.58       19.82      1.15 o 
   4   5   1      394.04      438.17      2.89 o 
   5   5   1      414.11      423.72      9.43 o 
   6   5   1       39.09       37.22      1.17 o 
   7   5   1       38.47       37.46      1.17 o 
   8   5   1        0.08        1.52      0.81 o 
   9   5   1        5.99        7.90      1.07 o 
  10   5   1       43.25       40.17      1.16 o 
  -8   6   1        0.00        1.63      2.72 o 
  -7   6   1       35.54       47.73      1.78 o 
  -6   6   1        0.03        1.00      1.13 o 
  -5   6   1       86.79       82.28      2.77 o 
  -4   6   1      356.22      363.61      3.57 o 
  -3   6   1      282.41      269.14      6.98 o 
  -2   6   1       68.32       70.71      3.84 o 
  -1   6   1      451.03      419.34     11.93 o 
   0   6   1       40.32       36.46      1.56 o 
   1   6   1        0.91        1.14      1.58 o 
   2   6   1      504.49      506.50      5.04 o 
   3   6   1      173.42      177.65      4.96 o 
   4   6   1      108.47      117.73      1.81 o 
   5   6   1      476.50      485.47      9.64 o 
   6   6   1      332.29      321.53     13.70 o 
   7   6   1        1.24       -0.10      1.02 o 
   8   6   1        1.02        1.21      0.89 o 
   9   6   1       12.09       10.35      0.92 o 
  10   6   1       13.14        9.47      1.18 o 
  -7   7   1       37.88       39.06      1.42 o 
  -6   7   1        2.92        5.20      1.31 o 
  -5   7   1        2.48        1.87      1.24 o 
  -4   7   1       67.61       67.06      1.76 o 
  -3   7   1       28.90       28.40      2.62 o 
  -2   7   1      528.48      578.51     16.24 o 
  -1   7   1       54.72       54.47      4.58 o 
   0   7   1      437.99      475.06      5.21 o 
   1   7   1        2.71        3.45      2.33 o 
   2   7   1       19.26       22.06      1.35 o 
   3   7   1        0.31        0.49      1.23 o 
   4   7   1        0.15        0.17      1.18 o 
   5   7   1        2.65        4.10      1.13 o 
   6   7   1       64.16       69.92      1.50 o 
   7   7   1       44.95       43.54      3.05 o 
   8   7   1        1.23        1.45      0.97 o 
   9   7   1       14.48       14.52      1.07 o 
  -6   8   1        0.10        0.53      1.27 o 
  -5   8   1       15.60       19.91      1.44 o 
  -4   8   1        3.33        4.60      1.63 o 
  -3   8   1       76.59       70.21      4.10 o 
  -2   8   1      211.29      203.62      8.57 o 
  -1   8   1      271.87      297.37      9.71 o 
   0   8   1       82.00       81.96      3.05 o 
   1   8   1      204.93      202.05      3.65 o 
   2   8   1        3.24        1.64      1.36 o 
   3   8   1        3.26        3.86      1.34 o 
   4   8   1       61.33       67.10      1.33 o 
   5   8   1       26.48       33.32      1.41 o 
   6   8   1       20.23       21.07      1.11 o 
   7   8   1      122.13      108.07      1.80 o 
   8   8   1      117.10      101.77      3.30 o 
   9   8   1        0.09        0.41      1.17 o 
  -4   9   1        1.08        1.76      1.73 o 
  -3   9   1        0.34        2.19      1.24 o 
  -2   9   1       57.36       60.07      4.75 o 
  -1   9   1        2.20       -0.19      2.72 o 
   0   9   1      270.84      256.28      4.33 o 
   1   9   1       16.91       18.42      2.60 o 
   2   9   1       86.66       87.93      2.40 o 
   3   9   1        9.32       10.44      1.61 o 
   4   9   1        4.70        5.41      1.09 o 
   5   9   1        0.17        0.93      0.86 o 
   6   9   1        5.07        3.68      0.99 o 
   7   9   1        0.07        0.53      1.34 o 
   8   9   1        8.20        7.35      1.24 o 
  -3  10   1        3.96        7.69      1.89 o 
  -2  10   1        5.62        6.11      2.05 o 
  -1  10   1       56.01       47.19      2.75 o 
   0  10   1       61.16       65.66      2.36 o 
   1  10   1      144.90      142.46      3.48 o 
   2  10   1       53.78       52.57      2.81 o 
   3  10   1       61.03       60.65      2.39 o 
   4  10   1        2.59        1.43      1.21 o 
   5  10   1        1.64        3.07      1.14 o 
   6  10   1        3.28        4.55      1.17 o 
   0  11   1       28.10       27.78      2.69 o 
   1  11   1        0.13       -0.83      2.50 o 
   2  11   1      112.11      108.02      3.42 o 
   3  11   1        2.94        4.14      2.32 o 
   4  11   1        8.41        7.87      1.51 o 
  -3 -11   2        0.01        2.12      1.51 o 
  -2 -11   2        2.17        2.50      1.36 o 
  -1 -11   2        2.82        4.99      2.45 o 
   0 -11   2       12.24       14.96      2.66 o 
  -6 -10   2        3.11        2.70      1.05 o 
  -5 -10   2        1.13        1.24      1.07 o 
  -4 -10   2        4.65        5.55      1.37 o 
  -3 -10   2       11.92       10.30      1.01 o 
  -2 -10   2        7.61        9.19      1.68 o 
  -1 -10   2        0.24        2.78      1.63 o 
   0 -10   2        0.48        1.15      1.68 o 
   1 -10   2       23.89       28.46      2.72 o 
   2 -10   2        5.24        2.72      2.52 o 
   3 -10   2        6.39       11.78      2.68 o 
  -7  -9   2        2.32        3.14      1.37 o 
  -6  -9   2        3.34        2.12      1.04 o 
  -5  -9   2        0.08        0.84      0.87 o 
  -4  -9   2       31.89       34.37      1.26 o 
  -3  -9   2      205.58      204.61      2.15 o 
  -2  -9   2        0.31        1.46      1.56 o 
  -1  -9   2        0.74        3.24      2.35 o 
   0  -9   2       14.67       18.43      1.83 o 
   1  -9   2       14.91       18.85      2.50 o 
   2  -9   2       22.42       24.62      2.83 o 
   3  -9   2       10.19        8.24      1.51 o 
   4  -9   2        9.93        9.35      1.47 o 
   5  -9   2        0.39        2.12      1.24 o 
  -8  -8   2       98.49       89.48      1.64 o 
  -7  -8   2      224.30      202.01      5.22 o 
  -6  -8   2        7.08        6.98      1.08 o 
  -5  -8   2        2.57        2.55      0.96 o 
  -4  -8   2       10.06        9.72      1.21 o 
  -3  -8   2        0.52        1.43      1.06 o 
  -2  -8   2       20.33       25.80      1.39 o 
  -1  -8   2        8.99        9.40      1.90 o 
   0  -8   2       19.16       22.20      1.80 o 
   1  -8   2        0.84        2.24      2.49 o 
   2  -8   2        8.51        7.81      1.34 o 
   3  -8   2       58.56       75.17      4.84 o 
   4  -8   2        9.27        7.59      2.43 o 
   5  -8   2       14.83       23.51      1.61 o 
   6  -8   2        0.45        0.78      1.22 o 
  -9  -7   2       22.80       24.52      1.33 o 
  -8  -7   2      202.28      196.25      4.90 o 
  -7  -7   2       36.04       34.86      1.28 o 
  -6  -7   2        3.21        3.99      1.12 o 
  -5  -7   2        2.25        2.84      1.10 o 
  -4  -7   2       20.10       18.01      1.26 o 
  -3  -7   2        0.14        1.18      1.10 o 
  -2  -7   2      175.63      194.98      4.84 o 
  -1  -7   2      731.47      765.60     26.07 o 
   0  -7   2        0.09        0.69      1.54 o 
   1  -7   2        1.08        2.07      2.22 o 
   2  -7   2       38.59       43.95      1.81 o 
   3  -7   2       31.85       37.25      2.10 o 
   4  -7   2        9.83       11.60      1.28 o 
   5  -7   2       13.52       11.36      1.31 o 
   6  -7   2       12.56       13.67      1.37 o 
   7  -7   2        0.27        1.72      0.99 o 
  -9  -6   2        0.00        0.22      1.00 o 
  -8  -6   2        4.87        3.30      1.06 o 
  -7  -6   2        0.36        1.40      0.99 o 
  -6  -6   2      384.55      399.02      2.53 o 
  -5  -6   2      824.50      831.96     25.15 o 
  -4  -6   2       12.38       11.83      1.16 o 
  -3  -6   2       10.97       13.76      1.01 o 
  -2  -6   2       16.89       15.13      0.92 o 
  -1  -6   2        1.64        1.74      1.19 o 
   0  -6   2      111.20      122.36      2.76 o 
   1  -6   2        3.87        4.37      1.38 o 
   2  -6   2       28.56       25.93      1.49 o 
   3  -6   2        0.01        0.86      0.95 o 
   4  -6   2       16.54       14.52      1.15 o 
   5  -6   2       83.09       87.25      1.57 o 
   6  -6   2        0.90        0.39      1.12 o 
   7  -6   2        9.08       13.82      1.20 o 
   8  -6   2        0.53        2.16      1.06 o 
 -10  -5   2        0.21        0.85      0.81 o 
  -9  -5   2        1.39        2.00      0.95 o 
  -8  -5   2        2.08        4.00      0.92 o 
  -7  -5   2      152.44      159.26      4.25 o 
  -6  -5   2      724.79      721.74     19.61 o 
  -5  -5   2       59.75       70.93      1.29 o 
  -4  -5   2       43.74       49.95      1.87 o 
  -3  -5   2        0.69        0.96      0.84 o 
  -2  -5   2      118.71      116.45      2.21 o 
  -1  -5   2        1.31        1.67      1.61 o 
   0  -5   2      243.61      251.93      4.29 o 
   1  -5   2     2668.19     2973.12    221.56 o 
   2  -5   2        0.01        0.16      1.26 o 
   3  -5   2        1.41        0.70      0.94 o 
   4  -5   2       26.32       27.23      1.39 o 
   5  -5   2       19.87       20.30      1.21 o 
   6  -5   2        1.00        2.22      1.04 o 
   7  -5   2       17.22       16.30      1.19 o 
   8  -5   2        7.60        7.24      0.99 o 
   9  -5   2        0.05       -0.15      1.30 o 
 -10  -4   2        0.27        0.06      0.97 o 
  -9  -4   2        3.72        4.52      0.76 o 
  -8  -4   2       10.87       11.02      0.89 o 
  -7  -4   2        0.06        0.02      0.86 o 
  -6  -4   2       33.37       33.78      1.37 o 
  -5  -4   2        4.99        7.79      0.85 o 
  -4  -4   2     1363.15     1413.85     11.96 o 
  -3  -4   2     2835.20     2957.54     31.44 o 
  -2  -4   2       37.06       43.42      1.40 o 
  -1  -4   2      230.87      222.28      9.79 o 
   0  -4   2        9.14        9.70      1.28 o 
   1  -4   2       63.61       72.91      1.88 o 
   2  -4   2      459.18      491.58     13.44 o 
   3  -4   2        3.18        2.05      1.22 o 
   4  -4   2       32.19       29.70      1.25 o 
   5  -4   2        2.46        5.21      1.06 o 
   6  -4   2       13.66       12.19      1.02 o 
   7  -4   2       42.78       52.27      1.24 o 
   8  -4   2        0.00        2.34      1.04 o 
   9  -4   2        0.43        1.58      1.05 o 
 -10  -3   2        4.44        4.51      0.92 o 
  -9  -3   2        5.22        6.22      0.89 o 
  -8  -3   2        0.06        0.03      0.77 o 
  -7  -3   2        0.04        0.68      0.85 o 
  -6  -3   2       32.83       30.08      0.92 o 
  -5  -3   2      835.47      910.86      8.04 o 
  -4  -3   2     2111.57     2124.07     31.96 o 
  -3  -3   2      180.07      199.18      7.06 o 
  -2  -3   2      361.11      373.08      6.76 o 
  -1  -3   2       31.20       29.05      1.46 o 
   0  -3   2      507.33      485.93      5.61 o 
   1  -3   2        0.39        0.38      1.11 o 
   2  -3   2      203.85      225.43      7.99 o 
   3  -3   2     5323.94     5967.48     16.46 o 
   4  -3   2        8.24       14.52      1.04 o 
   5  -3   2        9.88        7.24      0.94 o 
   6  -3   2        0.27        0.49      0.86 o 
   7  -3   2        3.81        3.59      0.79 o 
   8  -3   2        8.08       13.79      1.03 o 
   9  -3   2       11.33       13.64      0.87 o 
  10  -3   2        1.14        1.85      0.90 o 
 -10  -2   2      392.55      384.48      9.52 o 
  -9  -2   2       86.71       80.54      4.45 o 
  -8  -2   2        0.41        0.08      0.66 o 
  -7  -2   2       43.03       42.07      1.76 o 
  -6  -2   2       62.27       59.21      1.01 o 
  -5  -2   2        6.27        6.87      0.74 o 
  -4  -2   2      346.07      326.93      6.12 o 
  -3  -2   2       92.88      111.73      2.89 o 
  -2  -2   2     2709.07     2546.70     85.14 o 
  -1  -2   2     7403.70     6794.83    239.99 o 
   0  -2   2       49.11       31.19      2.23 o 
   1  -2   2     1612.45     1520.35     34.99 o 
   2  -2   2        9.25        8.35      1.33 o 
   3  -2   2      549.46      602.22     10.48 o 
   4  -2   2      255.82      280.25      2.42 o 
   5  -2   2        1.24        0.97      1.01 o 
   6  -2   2       20.06       18.01      0.89 o 
   7  -2   2        3.85        4.81      0.89 o 
   8  -2   2       11.66       11.70      0.85 o 
   9  -2   2        7.66       12.03      0.86 o 
  10  -2   2        0.25        3.37      0.91 o 
 -10  -1   2       33.76       33.63      1.77 o 
  -9  -1   2       11.40       12.18      0.95 o 
  -8  -1   2        1.70        2.99      0.85 o 
  -7  -1   2       28.55       30.69      1.40 o 
  -6  -1   2        1.11        0.77      0.73 o 
  -5  -1   2       16.26       19.76      0.79 o 
  -4  -1   2      125.07      102.72      4.47 o 
  -3  -1   2     3803.75     3599.75    116.54 o 
  -2  -1   2     5972.45     5574.05    193.37 o 
  -1  -1   2      533.73      481.06     16.20 o 
   0  -1   2     1145.30     1005.01     21.48 o 
   1  -1   2       22.57       19.52      1.20 o 
   2  -1   2      353.80      334.88     14.72 o 
   3  -1   2       42.53       36.43      1.25 o 
   4  -1   2      884.84      948.93     12.29 o 
   5  -1   2     2672.84     2905.26     84.85 o 
   6  -1   2       17.74       20.67      1.12 o 
   7  -1   2       18.78       17.96      0.87 o 
   8  -1   2        6.90        5.86      0.71 o 
   9  -1   2        0.79        0.44      0.89 o 
  10  -1   2        5.40        6.87      0.85 o 
 -10   0   2       90.42       78.85      2.00 o 
  -9   0   2        2.81        2.44      0.92 o 
  -8   0   2     1065.34     1059.05     27.47 o 
  -7   0   2      254.08      233.22      9.12 o 
  -6   0   2        0.37        1.70      0.95 o 
  -5   0   2      154.76      136.07      3.00 o 
  -4   0   2      153.06      148.90      2.25 o 
  -3   0   2       82.28       64.92      3.43 o 
  -2   0   2     1709.21     1629.95     41.89 o 
  -1   0   2     1809.37     1755.40     35.28 o 
   2   0   2       78.70       56.89      1.26 o 
   3   0   2     1439.40     1356.20     13.60 o 
   4   0   2        5.55        6.42      0.84 o 
   5   0   2      178.24      159.21      3.46 o 
   6   0   2       31.28       40.93      0.95 o 
   7   0   2        1.13        1.34      0.64 o 
   8   0   2        0.43        1.26      0.76 o 
   9   0   2        0.43        0.78      0.76 o 
  10   0   2        4.11        5.63      0.95 o 
 -10   1   2        1.71        2.42      0.90 o 
  -9   1   2      131.02      128.12      1.89 o 
  -8   1   2       45.94       47.65      1.37 o 
  -7   1   2       12.49       12.48      0.97 o 
  -6   1   2       22.32       21.59      0.91 o 
  -5   1   2      115.48      100.70      3.25 o 
  -4   1   2       29.08       37.37      1.04 o 
  -3   1   2      121.74      156.38      3.66 o 
  -2   1   2      168.53      164.43      3.33 o 
  -1   1   2     9420.42     8385.20    462.78 o 
   0   1   2     6337.31     5410.69     54.44 o 
   1   1   2      455.95      409.15      5.68 o 
   2   1   2      600.66      560.54      3.98 o 
   3   1   2        0.33        0.08      0.81 o 
   4   1   2       27.77       28.13      1.02 o 
   5   1   2       94.29       93.38      1.82 o 
   6   1   2      309.32      312.53      8.37 o 
   7   1   2      787.12      846.94     18.12 o 
   8   1   2       20.32       19.61      0.88 o 
   9   1   2        9.20       11.46      0.93 o 
  10   1   2        4.95        5.43      0.96 o 
  11   1   2        1.11        1.72      1.05 o 
  -9   2   2        1.88        2.02      0.78 o 
  -8   2   2      249.65      247.92      5.96 o 
  -7   2   2       51.52       53.04      1.53 o 
  -6   2   2     1898.43     1925.02     38.38 o 
  -5   2   2      459.50      438.29     10.51 o 
  -4   2   2       30.72       39.77      1.10 o 
  -3   2   2      247.78      230.31      5.41 o 
  -2   2   2      130.71      139.46      5.97 o 
  -1   2   2      226.54      186.64      6.28 o 
   0   2   2     2606.28     2179.72    108.86 o 
   1   2   2     3485.60     3178.23    243.96 o 
   2   2   2        0.86        2.65      1.07 o 
   3   2   2      690.80      726.10      9.60 o 
   4   2   2       12.66       12.43      0.76 o 
   5   2   2      276.13      274.44      3.43 o 
   6   2   2        8.65        7.98      0.79 o 
   7   2   2       47.65       40.45      1.75 o 
   8   2   2       10.94       11.33      0.93 o 
   9   2   2        3.77        4.91      0.93 o 
  10   2   2        2.54        2.15      0.86 o 
  11   2   2        0.53        1.65      0.93 o 
  -9   3   2        9.98        8.77      1.00 o 
  -8   3   2       14.82       17.07      1.54 o 
  -7   3   2      389.18      401.48     10.32 o 
  -6   3   2       12.19       10.91      1.14 o 
  -5   3   2        0.13        2.41      0.97 o 
  -4   3   2       97.90       82.27      1.48 o 
  -3   3   2      191.29      152.74      8.16 o 
  -2   3   2      104.11      122.39      1.92 o 
  -1   3   2      374.87      447.90      4.37 o 
   0   3   2       33.75       33.58      1.62 o 
   1   3   2     5590.36     4860.70    234.13 o 
   2   3   2     1677.01     1665.91     18.49 o 
   3   3   2      174.39      175.49      4.60 o 
   4   3   2      104.32      114.10      2.44 o 
   5   3   2        7.66        6.24      0.80 o 
   6   3   2        1.01        2.10      0.72 o 
   7   3   2       16.27       20.16      0.95 o 
   8   3   2      218.35      226.20      3.56 o 
   9   3   2      227.12      239.52      5.97 o 
  10   3   2        9.63       10.67      0.85 o 
  11   3   2        0.77        1.95      0.90 o 
  -9   4   2        7.19        9.90      1.03 o 
  -8   4   2        2.53        2.37      1.00 o 
  -7   4   2        3.61        2.31      0.84 o 
  -6   4   2      465.56      438.02     13.35 o 
  -5   4   2      151.22      143.96      1.98 o 
  -4   4   2     2401.17     2640.59     42.49 o 
  -3   4   2      391.01      388.91      2.57 o 
  -2   4   2      128.75      153.24      6.92 o 
  -1   4   2       30.28       30.32      1.56 o 
   0   4   2       23.74       27.93      1.48 o 
   1   4   2       35.86       29.29      1.49 o 
   2   4   2     1135.70     1107.35      7.30 o 
   3   4   2     1051.04     1158.55     14.84 o 
   4   4   2       44.90       42.79      1.71 o 
   5   4   2       92.82      108.10      1.57 o 
   6   4   2        2.43        3.53      0.66 o 
   7   4   2       28.21       28.65      0.82 o 
   8   4   2        1.33        1.79      0.80 o 
   9   4   2       14.87       15.06      0.92 o 
  10   4   2        7.70        8.53      0.98 o 
  -8   5   2       12.17       10.41      1.10 o 
  -7   5   2        5.23        5.31      1.11 o 
  -6   5   2       32.36       34.84      1.18 o 
  -5   5   2      770.30      793.23      8.12 o 
  -4   5   2       17.54       13.83      1.26 o 
  -3   5   2       36.94       32.65      1.45 o 
  -2   5   2      112.98       98.79      4.20 o 
  -1   5   2      117.50      100.01      1.98 o 
   0   5   2       30.27       38.93      4.38 o 
   1   5   2      177.77      186.84      4.18 o 
   2   5   2        9.61       10.06      1.32 o 
   3   5   2     1025.05     1132.15      7.21 o 
   4   5   2      505.25      545.71      4.86 o 
   5   5   2       22.04       21.88      1.03 o 
   6   5   2       17.27       17.74      1.04 o 
   7   5   2        1.07        1.59      0.96 o 
   8   5   2        1.35        1.36      0.91 o 
   9   5   2        0.58        1.26      0.98 o 
  10   5   2      111.01      104.60      3.76 o 
  -7   6   2        0.64        1.48      1.03 o 
  -6   6   2        4.84        4.14      1.01 o 
  -5   6   2        2.16        2.82      1.03 o 
  -4   6   2      469.75      441.42     20.42 o 
  -3   6   2      287.39      289.31      8.60 o 
  -2   6   2     2144.57     2235.64     26.05 o 
  -1   6   2      186.21      188.29      8.67 o 
   0   6   2       75.85       78.37      1.84 o 
   1   6   2        7.36        7.42      1.63 o 
   2   6   2        0.55        0.50      1.19 o 
   3   6   2        1.72        2.13      1.08 o 
   4   6   2      337.89      368.11      3.63 o 
   5   6   2      316.13      352.38      4.10 o 
   6   6   2       27.62       29.68      1.33 o 
   7   6   2       11.43       10.99      1.03 o 
   8   6   2       12.75       12.53      1.08 o 
   9   6   2        0.89        1.64      1.02 o 
  10   6   2        0.47       -0.04      1.09 o 
  -7   7   2        2.68        2.45      1.21 o 
  -6   7   2        5.93        6.62      1.47 o 
  -5   7   2        0.18        0.67      1.01 o 
  -4   7   2       30.91       34.79      1.47 o 
  -3   7   2      906.78      986.19     51.08 o 
  -2   7   2       93.64       85.54      8.60 o 
  -1   7   2       18.15       15.49      1.97 o 
   0   7   2       47.24       39.02      1.88 o 
   1   7   2       21.88       18.72      1.76 o 
   2   7   2        3.42        4.13      1.26 o 
   3   7   2       18.04       21.06      1.28 o 
   4   7   2       10.61       11.97      1.01 o 
   5   7   2      133.39      153.16      2.95 o 
   6   7   2      176.73      185.72      3.62 o 
   7   7   2        4.84        3.87      0.93 o 
   8   7   2        5.33        5.57      0.99 o 
   9   7   2        0.00        0.56      1.03 o 
  -6   8   2       30.43       30.65      1.68 o 
  -5   8   2        1.15        1.86      1.18 o 
  -4   8   2        2.82        1.97      1.65 o 
  -3   8   2        0.29       -0.14      1.20 o 
  -2   8   2      226.76      230.08     27.05 o 
  -1   8   2      287.27      284.50     19.67 o 
   0   8   2     1110.60     1057.48      8.06 o 
   1   8   2       59.57       53.29      2.10 o 
   2   8   2        8.90        7.77      1.74 o 
   3   8   2       11.00       10.05      1.45 o 
   4   8   2        0.80        1.15      0.97 o 
   5   8   2        2.62        3.81      0.89 o 
   6   8   2      158.33      147.54      3.58 o 
   7   8   2       79.77       78.68      1.72 o 
   8   8   2        7.95        7.83      1.22 o 
   9   8   2        2.03        2.20      1.19 o 
  -4   9   2        2.71        2.04      1.81 o 
  -3   9   2        1.48        2.69      1.35 o 
  -2   9   2       17.83       20.08      1.49 o 
  -1   9   2      597.57      625.67     24.27 o 
   0   9   2       91.94       92.26      3.29 o 
   1   9   2        1.73        7.42      2.47 o 
   2   9   2        5.39        4.96      1.67 o 
   3   9   2        0.39        0.79      1.48 o 
   4   9   2        0.10        0.77      0.98 o 
   5   9   2        0.10       -0.21      0.82 o 
   6   9   2        4.14        3.88      1.00 o 
   7   9   2       14.00       13.53      1.41 o 
   8   9   2       65.90       58.86      2.83 o 
  -3  10   2        3.32        2.13      1.43 o 
  -2  10   2        0.02        0.69      1.47 o 
  -1  10   2        7.10        9.57      1.80 o 
   0  10   2       58.14       48.84      2.95 o 
   1  10   2      142.75      143.80      3.57 o 
   2  10   2      366.35      370.47      4.33 o 
   3  10   2       11.29        9.56      1.90 o 
   4  10   2        0.00        0.66      1.10 o 
   5  10   2        6.80        5.45      1.20 o 
   6  10   2        3.52        2.99      1.14 o 
   0  11   2        7.78        4.75      2.65 o 
   1  11   2      254.16      242.12      3.76 o 
   2  11   2       48.21       45.91      2.96 o 
   3  11   2        0.39        0.52      1.86 o 
   4  11   2        0.24        0.45      1.17 o 
  -3 -11   3        0.22        0.62      1.16 o 
  -2 -11   3        0.04        1.28      1.65 o 
  -1 -11   3        2.85        1.06      2.36 o 
   0 -11   3        3.59        2.72      2.58 o 
  -5 -10   3      101.79       84.19      2.34 o 
  -4 -10   3        0.00        0.37      1.03 o 
  -3 -10   3       47.53       46.35      1.41 o 
  -2 -10   3        3.64        4.45      1.39 o 
  -1 -10   3        0.61        0.70      1.65 o 
   0 -10   3       10.58        9.74      2.60 o 
   1 -10   3        0.08        1.40      2.59 o 
   2 -10   3        9.82       16.19      1.93 o 
   3 -10   3        1.02        2.23      1.76 o 
  -7  -9   3       15.06       11.90      1.17 o 
  -6  -9   3        0.00        1.67      1.26 o 
  -5  -9   3       13.61       13.85      1.03 o 
  -4  -9   3       24.39       23.79      1.07 o 
  -3  -9   3        5.92        5.57      0.94 o 
  -2  -9   3        0.02        0.68      1.03 o 
  -1  -9   3        0.28       -0.56      1.50 o 
   0  -9   3        0.00        2.00      2.29 o 
   1  -9   3        7.71        7.45      2.40 o 
   2  -9   3       19.65       18.62      2.69 o 
   3  -9   3       22.25       17.24      1.62 o 
   4  -9   3        0.80        0.88      1.43 o 
   5  -9   3        1.29        1.90      1.74 o 
  -8  -8   3        0.34        2.83      1.37 o 
  -7  -8   3        0.23        1.18      1.30 o 
  -6  -8   3        9.49       10.61      1.15 o 
  -5  -8   3        0.03        1.42      1.20 o 
  -4  -8   3        8.59        8.63      1.08 o 
  -3  -8   3      278.72      278.95      8.70 o 
  -2  -8   3       23.54       23.06      1.20 o 
  -1  -8   3      125.65      136.82      2.25 o 
   0  -8   3        7.26        5.61      2.35 o 
   1  -8   3        8.77        9.68      1.78 o 
   2  -8   3       21.15       14.65      1.80 o 
   3  -8   3        8.60        4.97      1.99 o 
   4  -8   3        5.88       10.14      1.77 o 
   5  -8   3        1.14        0.84      1.25 o 
   6  -8   3        7.53        9.52      1.14 o 
  -8  -7   3       23.81       17.07      1.14 o 
  -7  -7   3       35.75       32.44      1.35 o 
  -6  -7   3        6.10        8.07      1.25 o 
  -5  -7   3       23.75       22.28      1.16 o 
  -4  -7   3        1.12        1.52      1.03 o 
  -3  -7   3       29.95       36.65      1.36 o 
  -2  -7   3      123.90      136.42      1.86 o 
  -1  -7   3        1.00        1.71      1.40 o 
   0  -7   3        3.78        3.75      1.27 o 
   1  -7   3        0.01       -0.09      1.70 o 
   2  -7   3        0.03       -0.74      1.08 o 
   3  -7   3       27.59       25.03      1.76 o 
   4  -7   3       65.91       63.65      1.69 o 
   5  -7   3       16.23       11.65      1.19 o 
   6  -7   3        0.73        1.99      1.22 o 
   7  -7   3        3.05        2.70      1.24 o 
  -9  -6   3       16.00       12.95      1.19 o 
  -8  -6   3        7.06        7.00      1.21 o 
  -7  -6   3      157.17      164.17      3.00 o 
  -6  -6   3        0.41        1.09      0.92 o 
  -5  -6   3        0.19        2.10      1.04 o 
  -4  -6   3       30.28       28.11      1.16 o 
  -3  -6   3        0.03        0.36      0.82 o 
  -2  -6   3        0.91        1.15      1.12 o 
  -1  -6   3      820.22      848.44     38.46 o 
   0  -6   3      186.99      185.36      2.97 o 
   1  -6   3      328.39      363.35      3.87 o 
   2  -6   3        0.69        1.62      1.24 o 
   3  -6   3       44.26       47.57      1.42 o 
   4  -6   3       18.83       13.04      1.30 o 
   5  -6   3       40.60       28.00      1.25 o 
   6  -6   3        2.77        2.42      0.98 o 
   7  -6   3        2.46        2.10      1.19 o 
   8  -6   3       15.25       19.10      1.28 o 
  -9  -5   3        5.47        4.34      0.87 o 
  -8  -5   3        4.06        3.53      0.83 o 
  -7  -5   3        0.01        0.37      0.92 o 
  -6  -5   3       69.89       70.99      1.36 o 
  -5  -5   3      101.58      104.67      1.43 o 
  -4  -5   3       70.54       76.05      2.35 o 
  -3  -5   3       23.05       30.38      1.06 o 
  -2  -5   3       38.63       36.72      1.38 o 
  -1  -5   3       27.26       30.26      1.40 o 
   0  -5   3      741.70      843.67     29.64 o 
   1  -5   3        0.42        0.60      1.61 o 
   2  -5   3       14.06       16.87      1.39 o 
   3  -5   3        3.54        3.72      1.02 o 
   4  -5   3        1.42        1.53      1.05 o 
   5  -5   3       48.44       42.71      1.28 o 
   6  -5   3      150.72      158.72      1.76 o 
   7  -5   3        6.41        3.00      1.13 o 
   8  -5   3        0.03        0.27      1.07 o 
   9  -5   3        7.47        7.86      0.96 o 
 -10  -4   3        0.00       -0.26      0.83 o 
  -9  -4   3        0.46        2.29      0.87 o 
  -8  -4   3       16.04       12.95      0.88 o 
  -7  -4   3       47.09       48.17      1.31 o 
  -6  -4   3        5.38        6.98      0.89 o 
  -5  -4   3      770.79      836.00      3.31 o 
  -4  -4   3       22.22       25.62      0.99 o 
  -3  -4   3        6.29        8.14      1.16 o 
  -2  -4   3       41.33       38.55      1.20 o 
  -1  -4   3       21.18       21.11      1.55 o 
   0  -4   3        0.29        1.34      1.21 o 
   1  -4   3     2067.61     2232.95     75.69 o 
   2  -4   3      232.00      237.39      7.56 o 
   3  -4   3      572.15      603.22      9.11 o 
   4  -4   3       15.65       16.30      1.05 o 
   5  -4   3       68.41       77.99      1.39 o 
   6  -4   3       24.18       15.77      1.20 o 
   7  -4   3       46.40       34.64      1.54 o 
   8  -4   3       22.05       22.62      1.09 o 
   9  -4   3        1.97        3.24      0.93 o 
 -10  -3   3       21.63       22.61      1.23 o 
  -9  -3   3       24.39       25.22      1.06 o 
  -8  -3   3       12.11       10.54      0.85 o 
  -7  -3   3       38.91       36.92      1.23 o 
  -6  -3   3        0.66        1.16      0.70 o 
  -5  -3   3        3.83        5.76      0.82 o 
  -4  -3   3      346.64      346.67      9.59 o 
  -3  -3   3      439.74      459.15      6.48 o 
  -2  -3   3      457.86      447.46      6.95 o 
  -1  -3   3       36.24       57.62      1.36 o 
   0  -3   3      774.38      789.95     23.75 o 
   1  -3   3       40.37       48.33      1.56 o 
   2  -3   3     3207.73     3307.88     80.82 o 
   3  -3   3        2.53        3.55      1.24 o 
   4  -3   3       28.26       30.93      1.21 o 
   5  -3   3       26.87       25.91      1.06 o 
   6  -3   3        4.16        5.78      1.02 o 
   7  -3   3       34.92       34.89      1.41 o 
   8  -3   3      133.37      143.18      4.16 o 
   9  -3   3        2.80        1.42      0.94 o 
  10  -3   3        0.43        1.82      1.02 o 
 -10  -2   3       26.67       25.28      1.17 o 
  -9  -2   3        0.05        1.80      0.88 o 
  -8  -2   3        0.22        0.11      0.76 o 
  -7  -2   3        0.03        0.36      0.77 o 
  -6  -2   3       13.90       15.08      0.95 o 
  -5  -2   3      119.41      140.01      1.39 o 
  -4  -2   3       14.80       15.25      1.64 o 
  -3  -2   3     3894.84     3919.56    145.50 o 
  -2  -2   3      154.12      171.86      4.17 o 
  -1  -2   3      151.93      145.98      4.37 o 
   0  -2   3       15.64       19.37      1.45 o 
   1  -2   3      107.30      100.66      2.86 o 
   2  -2   3       17.65       18.86      1.49 o 
   3  -2   3     1959.50     1986.55     73.13 o 
   4  -2   3      105.35      130.88      2.84 o 
   5  -2   3      543.17      582.02      9.09 o 
   6  -2   3       25.64       25.57      0.92 o 
   7  -2   3       27.55       28.73      1.03 o 
   8  -2   3       43.32       41.72      1.22 o 
   9  -2   3       27.81       26.46      1.13 o 
  10  -2   3       21.85       24.41      0.95 o 
 -10  -1   3      284.85      272.34      8.32 o 
  -9  -1   3       13.46       12.47      0.97 o 
  -8  -1   3       47.70       46.96      2.01 o 
  -7  -1   3       71.84       71.13      1.30 o 
  -6  -1   3       61.13       55.81      1.33 o 
  -5  -1   3      186.19      182.54      3.01 o 
  -4  -1   3        0.73        0.23      0.90 o 
  -3  -1   3        2.13        2.69      0.80 o 
  -2  -1   3     1924.97     1801.52     76.12 o 
  -1  -1   3      791.34      731.54     27.07 o 
   0  -1   3     1006.15      828.73     13.25 o 
   1  -1   3       75.67       93.22      2.20 o 
   2  -1   3     1964.16     1965.65     51.74 o 
   3  -1   3      248.33      234.31      6.37 o 
   4  -1   3     3547.90     3824.49     78.79 o 
   5  -1   3       88.75      102.53      3.38 o 
   6  -1   3       16.18       15.56      0.73 o 
   7  -1   3       32.82       31.55      0.87 o 
   8  -1   3        1.25        3.03      0.82 o 
   9  -1   3       15.18       16.69      0.98 o 
  10  -1   3       54.02       57.51      1.20 o 
 -10   0   3        1.89        3.99      0.84 o 
  -9   0   3      340.44      326.72     12.59 o 
  -8   0   3       14.93       14.02      0.95 o 
  -7   0   3        5.19        7.31      0.80 o 
  -6   0   3        3.38        3.95      0.79 o 
  -5   0   3       15.65       15.06      0.87 o 
  -4   0   3        2.19        7.30      0.79 o 
  -3   0   3      302.44      361.22     15.73 o 
  -2   0   3       13.54        5.64      0.87 o 
  -1   0   3    17996.82    13963.34    449.89 o 
   0   0   3      607.39      555.15     10.78 o 
   1   0   3      385.57      344.28      9.28 o 
   2   0   3        8.23        4.71      1.04 o 
   3   0   3       29.50       28.86      0.95 o 
   4   0   3       11.37       15.55      0.96 o 
   5   0   3      487.26      548.77      8.95 o 
   6   0   3      129.57      140.74      3.60 o 
   7   0   3      213.58      218.16      2.91 o 
   8   0   3       13.76       15.59      0.99 o 
   9   0   3        4.59        4.37      0.86 o 
  10   0   3       30.85       34.17      0.92 o 
  11   0   3        7.33        7.41      1.14 o 
  -9   1   3        0.05       -0.04      0.84 o 
  -8   1   3      609.82      659.01     16.78 o 
  -7   1   3       74.17       63.62      1.35 o 
  -6   1   3       20.61       23.79      0.92 o 
  -5   1   3      133.32      155.94      4.17 o 
  -4   1   3      103.92       91.77      1.34 o 
  -3   1   3      587.61      562.36     22.24 o 
  -2   1   3       15.79       12.34      1.08 o 
  -1   1   3       19.32       16.91      2.32 o 
   0   1   3     3707.40     3440.73     51.62 o 
   1   1   3      452.80      405.18     10.88 o 
   2   1   3      399.00      376.36      9.91 o 
   3   1   3       39.09       45.39      1.18 o 
   4   1   3      901.82      837.94     13.05 o 
   5   1   3       28.49       23.51      0.89 o 
   6   1   3      992.01     1068.38     18.04 o 
   7   1   3       99.61      102.77      1.25 o 
   8   1   3        1.65        2.24      0.83 o 
   9   1   3        9.34       10.25      1.07 o 
  10   1   3        0.21       -0.73      0.85 o 
  11   1   3        1.19        1.08      0.93 o 
  -9   2   3        0.02        0.38      0.84 o 
  -8   2   3        9.05       10.40      1.05 o 
  -7   2   3      808.52      836.90     25.30 o 
  -6   2   3        3.31        2.03      0.97 o 
  -5   2   3       58.69       66.31      1.16 o 
  -4   2   3       51.86       50.19      1.30 o 
  -3   2   3      182.55      164.98      4.22 o 
  -2   2   3        5.46       15.30      1.03 o 
  -1   2   3      371.15      387.62      3.17 o 
   0   2   3      234.50      194.26      5.02 o 
   2   2   3      966.60      959.16     24.96 o 
   3   2   3      109.03      102.54      4.95 o 
   4   2   3        1.54        1.42      0.75 o 
   5   2   3        0.00        0.44      0.62 o 
   6   2   3        9.24        7.91      0.92 o 
   7   2   3       61.37       62.51      1.07 o 
   8   2   3       48.31       47.03      0.97 o 
   9   2   3       28.86       33.50      1.57 o 
  10   2   3        4.73        5.86      0.85 o 
  11   2   3        0.88        1.95      0.90 o 
  -9   3   3        5.53        4.96      1.07 o 
  -8   3   3        7.64        6.00      0.95 o 
  -7   3   3        4.01        1.58      0.99 o 
  -6   3   3      880.46      971.87     14.70 o 
  -5   3   3      130.83      124.86      2.55 o 
  -4   3   3        1.45        1.08      0.91 o 
  -3   3   3      201.13      252.83      7.06 o 
  -2   3   3       10.21        5.04      0.99 o 
  -1   3   3      676.98      663.59     16.44 o 
   0   3   3      198.60      204.30      7.72 o 
   1   3   3        3.91        7.44      1.14 o 
   2   3   3      950.53      949.73     49.41 o 
   3   3   3       57.84       56.68      1.60 o 
   4   3   3       31.23       33.71      1.36 o 
   5   3   3        3.72        6.80      0.74 o 
   6   3   3      159.15      161.98      2.30 o 
   7   3   3        0.78        1.71      0.80 o 
   8   3   3      268.85      271.41      2.74 o 
   9   3   3       41.63       37.84      1.03 o 
  10   3   3        0.54        0.38      0.83 o 
  11   3   3        0.87        1.22      1.00 o 
  -8   4   3        4.96        4.64      0.93 o 
  -7   4   3        3.99        4.51      1.00 o 
  -6   4   3       34.64       36.76      1.86 o 
  -5   4   3     1150.66     1111.71     45.54 o 
  -4   4   3       60.79       53.06      1.80 o 
  -3   4   3      207.40      203.86      2.75 o 
  -2   4   3      105.27       88.97      4.66 o 
  -1   4   3      202.06      172.54      9.52 o 
   0   4   3       23.70       39.41      1.46 o 
   1   4   3      368.42      418.08      5.08 o 
   2   4   3      228.82      228.36      7.55 o 
   3   4   3     2561.96     2656.84     35.87 o 
   4   4   3      303.28      331.27      5.81 o 
   5   4   3        7.99       12.03      1.04 o 
   6   4   3        0.41        0.50      0.83 o 
   7   4   3        3.10        2.35      0.82 o 
   8   4   3        1.57        1.22      0.98 o 
   9   4   3       21.07       20.22      1.03 o 
  10   4   3        7.60        7.74      0.88 o 
  11   4   3        1.28        2.46      1.00 o 
  -8   5   3        6.37        7.64      1.23 o 
  -7   5   3        6.08        5.09      1.00 o 
  -6   5   3       19.44       17.02      1.20 o 
  -5   5   3       17.92       15.79      1.26 o 
  -4   5   3      846.28      926.28     11.39 o 
  -3   5   3      160.32      152.84      6.39 o 
  -2   5   3       15.70       11.46      1.10 o 
  -1   5   3      120.23      152.00      1.95 o 
   0   5   3        5.62        8.70      1.27 o 
   1   5   3      183.49      206.77      4.54 o 
   2   5   3      167.16      174.29      2.32 o 
   3   5   3      146.62      150.61      2.11 o 
   4   5   3       61.72       72.02      1.36 o 
   5   5   3        1.18        2.55      0.99 o 
   6   5   3        3.60        3.10      0.89 o 
   7   5   3        0.09        0.03      0.90 o 
   8   5   3        4.20        5.24      1.05 o 
   9   5   3       11.75       14.60      1.24 o 
  10   5   3       82.19       71.39      1.60 o 
  -7   6   3       14.23       14.15      1.12 o 
  -6   6   3        6.22        6.78      1.08 o 
  -5   6   3        6.01        5.93      1.01 o 
  -4   6   3      103.80      106.21      3.09 o 
  -3   6   3      879.77      888.85     23.82 o 
  -2   6   3      146.38      153.47      5.99 o 
  -1   6   3      131.97      128.06      2.56 o 
   0   6   3       52.35       45.31      1.37 o 
   1   6   3       30.79       24.68      1.65 o 
   2   6   3       36.64       47.01      1.51 o 
   3   6   3      188.36      208.23     11.73 o 
   4   6   3      139.59      162.17      4.50 o 
   5   6   3      374.13      422.27      6.44 o 
   6   6   3       56.03       53.69      1.40 o 
   7   6   3        0.14        0.19      0.79 o 
   8   6   3        0.09       -0.21      1.01 o 
   9   6   3        3.93        3.78      0.96 o 
  10   6   3        0.19        0.64      1.11 o 
  -6   7   3        3.52        5.93      1.01 o 
  -5   7   3        4.17        4.91      1.06 o 
  -4   7   3       22.89       22.71      1.43 o 
  -3   7   3       18.90       17.48      1.35 o 
  -2   7   3      726.37      831.59     39.88 o 
  -1   7   3      102.90       78.42      2.25 o 
   0   7   3        3.95       15.23      7.95 o 
   1   7   3       34.09       39.02      1.66 o 
   2   7   3       20.29       19.90      1.51 o 
   3   7   3       36.91       38.66      1.41 o 
   4   7   3       97.32       96.51      1.45 o 
   5   7   3       92.99      101.20      3.85 o 
   6   7   3        7.18        8.17      1.13 o 
   7   7   3        6.34        6.88      1.59 o 
   8   7   3        2.01        2.03      1.20 o 
   9   7   3        0.25        1.00      1.12 o 
  -5   8   3       12.89       12.87      1.26 o 
  -4   8   3        1.40        2.07      1.33 o 
  -3   8   3        0.66        2.28      1.34 o 
  -2   8   3      150.78      147.93      2.55 o 
  -1   8   3      278.56      267.49      2.84 o 
   0   8   3      169.52      168.27      2.61 o 
   1   8   3       18.68       16.76      1.88 o 
   2   8   3        5.43        5.91      1.32 o 
   3   8   3        5.64        5.05      1.22 o 
   4   8   3       22.28       25.86      1.31 o 
   5   8   3       61.66       67.76      1.31 o 
   6   8   3      115.91      113.14      1.96 o 
   7   8   3       42.21       47.45      1.56 o 
   8   8   3       10.80        8.60      1.15 o 
   9   8   3        0.13        2.29      1.30 o 
  -4   9   3        0.50        1.47      1.45 o 
  -3   9   3        0.40        0.63      1.65 o 
  -2   9   3        9.47        9.15      1.71 o 
  -1   9   3       10.66       12.74      1.30 o 
   0   9   3      423.71      450.12      5.12 o 
   1   9   3       24.49       14.01      2.50 o 
   2   9   3        0.56        1.50      1.64 o 
   3   9   3        4.14        4.02      1.27 o 
   4   9   3       27.47       27.11      1.43 o 
   5   9   3        5.27        4.60      0.90 o 
   6   9   3       52.51       41.45      1.33 o 
   7   9   3       34.19       30.12      1.48 o 
   8   9   3        0.96        1.26      1.09 o 
  -2  10   3        0.07       -0.25      1.70 o 
  -1  10   3        1.67        0.59      2.52 o 
   0  10   3      110.69      100.77      2.73 o 
   1  10   3       47.13       45.85      2.32 o 
   2  10   3      114.46      110.35      2.66 o 
   3  10   3        0.57        2.33      1.80 o 
   4  10   3        0.00       -0.01      1.00 o 
   5  10   3        2.34        0.92      1.07 o 
   6  10   3        6.72        6.41      0.94 o 
   0  11   3        0.47       -1.32      1.73 o 
   1  11   3        2.87        3.15      2.63 o 
   2  11   3      148.16      142.25      2.88 o 
   3  11   3        3.55        2.09      2.43 o 
   4  11   3        0.27        1.86      1.24 o 
  -2 -11   4        0.01        2.20      1.70 o 
  -1 -11   4        0.28        1.21      1.50 o 
  -5 -10   4        7.08        8.69      1.19 o 
  -4 -10   4       18.12       15.52      0.99 o 
  -3 -10   4        1.06        1.91      1.08 o 
  -2 -10   4        0.75        1.38      1.26 o 
  -1 -10   4        2.74        2.22      1.48 o 
   0 -10   4        8.55        5.35      2.60 o 
   1 -10   4        0.07        1.40      1.81 o 
   2 -10   4       77.36       71.00      3.27 o 
   3 -10   4        0.80        0.65      2.50 o 
  -6  -9   4        0.57        0.50      1.13 o 
  -5  -9   4        0.69        1.07      1.22 o 
  -4  -9   4        8.18        7.09      0.92 o 
  -3  -9   4       18.62       20.79      1.14 o 
  -2  -9   4       48.22       53.34      1.36 o 
  -1  -9   4        5.72        6.21      1.35 o 
   0  -9   4        1.09        4.14      2.36 o 
   1  -9   4        3.76        6.60      2.60 o 
   2  -9   4       23.61       15.14      2.73 o 
   3  -9   4       14.57       12.89      2.68 o 
   4  -9   4        1.03       -0.19      1.65 o 
   5  -9   4        1.52        1.67      1.69 o 
  -7  -8   4        0.95        2.00      1.09 o 
  -6  -8   4        2.06        1.88      1.14 o 
  -5  -8   4        0.77        1.10      1.23 o 
  -4  -8   4        1.93        1.71      1.05 o 
  -3  -8   4       51.92       58.29      1.34 o 
  -2  -8   4       53.33       52.88      1.19 o 
  -1  -8   4        9.26       12.18      1.46 o 
   0  -8   4        0.73        0.75      1.29 o 
   1  -8   4        2.76        3.15      1.73 o 
   2  -8   4        9.69       10.46      1.77 o 
   3  -8   4        1.30        2.15      1.70 o 
   4  -8   4      102.90       85.83      2.22 o 
   5  -8   4        5.48        8.40      1.28 o 
   6  -8   4        3.77        7.64      1.40 o 
  -8  -7   4        0.00        0.03      1.09 o 
  -7  -7   4        0.31        0.98      1.22 o 
  -6  -7   4        5.93        6.81      1.08 o 
  -5  -7   4       10.57       11.51      1.01 o 
  -4  -7   4        0.06        0.92      0.89 o 
  -3  -7   4        0.97        1.69      0.87 o 
  -2  -7   4        1.71        2.22      0.98 o 
  -1  -7   4       19.01       24.43      1.45 o 
   0  -7   4       77.96       96.87      2.19 o 
   1  -7   4       28.95       25.78      1.93 o 
   2  -7   4       12.75       15.35      1.87 o 
   3  -7   4       13.44       15.51      1.48 o 
   4  -7   4        8.03        2.75      1.14 o 
   5  -7   4       25.04       26.54      1.46 o 
   6  -7   4        1.02        1.51      1.27 o 
   7  -7   4        8.57        6.38      1.25 o 
  -9  -6   4        1.11        0.64      0.83 o 
  -8  -6   4       17.55       15.03      0.91 o 
  -7  -6   4        9.70        9.49      1.09 o 
  -6  -6   4       11.64       14.03      1.19 o 
  -5  -6   4       21.85       23.42      1.12 o 
  -4  -6   4        5.47        5.92      1.17 o 
  -3  -6   4        0.00        0.10      0.81 o 
  -2  -6   4       17.30       14.33      1.15 o 
  -1  -6   4      267.62      307.08      7.83 o 
   0  -6   4       96.03      103.94      2.18 o 
   1  -6   4       19.94       25.00      1.68 o 
   2  -6   4        0.05       -0.26      1.36 o 
   3  -6   4        0.17        0.32      1.02 o 
   4  -6   4       13.82       14.27      1.17 o 
   5  -6   4        4.36        4.88      1.18 o 
   6  -6   4       85.11       63.44      1.46 o 
   7  -6   4       11.42       16.15      1.13 o 
   8  -6   4        3.29        8.05      1.24 o 
  -9  -5   4       11.97       10.75      1.11 o 
  -8  -5   4        0.04        0.03      0.77 o 
  -7  -5   4       11.94       12.32      0.99 o 
  -6  -5   4        0.43        0.94      0.77 o 
  -5  -5   4        3.11        5.11      1.62 o 
  -4  -5   4       39.18       42.82      1.03 o 
  -3  -5   4       13.75       13.62      0.91 o 
  -2  -5   4        2.47        2.63      0.94 o 
  -1  -5   4        0.52        1.64      1.09 o 
   0  -5   4       81.32       78.14      3.07 o 
   1  -5   4        0.88       -0.40      1.27 o 
   2  -5   4       44.72       64.26      1.52 o 
   3  -5   4       27.75       31.99      1.34 o 
   4  -5   4       42.71       46.80      1.45 o 
   5  -5   4        6.49        8.80      1.19 o 
   6  -5   4        1.33        1.29      1.13 o 
   7  -5   4       26.99       29.03      1.30 o 
   8  -5   4        0.96        1.02      1.00 o 
   9  -5   4       14.60       16.44      0.98 o 
  -9  -4   4        4.81        3.32      0.99 o 
  -8  -4   4       19.68       18.24      1.37 o 
  -7  -4   4        3.77        5.75      0.92 o 
  -6  -4   4       23.45       22.74      0.85 o 
  -5  -4   4        2.82        2.37      0.85 o 
  -4  -4   4        6.90        7.59      0.82 o 
  -3  -4   4      232.09      241.22      4.25 o 
  -2  -4   4      175.83      160.20      5.49 o 
  -1  -4   4        3.55        2.45      0.87 o 
   0  -4   4       61.57       47.65      1.62 o 
   1  -4   4      920.52     1008.49     15.51 o 
   2  -4   4       37.41       43.33      1.50 o 
   3  -4   4        9.69       10.67      1.18 o 
   4  -4   4        0.16        0.63      1.07 o 
   5  -4   4        4.22        4.73      1.08 o 
   6  -4   4       11.07       13.56      1.11 o 
   7  -4   4        5.85        5.20      1.17 o 
   8  -4   4       49.26       35.19      1.07 o 
   9  -4   4        6.67        8.99      1.05 o 
  -9  -3   4        6.46        8.48      0.90 o 
  -8  -3   4        0.51        1.65      0.76 o 
  -7  -3   4       28.69       27.15      1.01 o 
  -6  -3   4       20.59       20.71      1.18 o 
  -5  -3   4      132.84      135.18      1.65 o 
  -4  -3   4       14.27       11.83      0.92 o 
  -3  -3   4       84.82       68.06      2.23 o 
  -2  -3   4      270.14      275.08     12.36 o 
  -1  -3   4        6.72        7.69      0.89 o 
   0  -3   4       30.50       31.35      1.89 o 
   1  -3   4       48.89       46.78      1.42 o 
   2  -3   4      303.50      304.96      6.64 o 
   3  -3   4       37.35       26.44      1.13 o 
   4  -3   4        9.05       13.58      1.15 o 
   5  -3   4       14.69       18.49      1.10 o 
   6  -3   4       33.03       36.85      1.26 o 
   7  -3   4        0.20        0.78      0.73 o 
   8  -3   4       14.35        9.16      0.94 o 
   9  -3   4       15.55       16.28      1.03 o 
  10  -3   4        0.16        0.46      0.82 o 
 -10  -2   4        0.02        0.69      1.36 o 
  -9  -2   4       34.52       33.93      1.05 o 
  -8  -2   4       15.74       16.51      0.87 o 
  -7  -2   4       21.44       19.78      0.93 o 
  -6  -2   4      158.88      154.01      5.90 o 
  -5  -2   4      151.89      150.16      7.60 o 
  -4  -2   4       27.70       29.76      2.10 o 
  -3  -2   4        0.09        0.81      1.02 o 
  -2  -2   4        3.16        3.87      0.77 o 
  -1  -2   4     1254.22     1132.75     48.07 o 
   0  -2   4     1174.80      965.26     24.50 o 
   1  -2   4       56.69       40.32      1.39 o 
   2  -2   4       29.39       33.98      3.63 o 
   3  -2   4     1292.16     1312.48     41.15 o 
   4  -2   4        0.07        0.71      0.76 o 
   5  -2   4       17.12       20.08      0.88 o 
   6  -2   4        1.41        1.25      0.75 o 
   7  -2   4        0.70        0.47      0.82 o 
   8  -2   4        1.34        3.36      0.83 o 
   9  -2   4        5.63        6.49      0.96 o 
  10  -2   4       26.65       19.88      1.00 o 
 -10  -1   4      183.63      168.76      4.75 o 
  -9  -1   4        5.70        5.24      0.87 o 
  -8  -1   4       14.20       14.49      1.01 o 
  -7  -1   4       19.49       19.56      1.01 o 
  -6  -1   4        5.97        8.25      0.81 o 
  -5  -1   4       34.29       35.45      1.26 o 
  -4  -1   4       90.63      108.06      5.83 o 
  -3  -1   4      383.96      342.93     14.34 o 
  -2  -1   4       22.65       13.07      1.06 o 
  -1  -1   4      566.48      474.10     27.89 o 
   0  -1   4     1164.14     1078.82     16.50 o 
   1  -1   4      439.79      368.78      3.66 o 
   2  -1   4      104.54       80.43      2.18 o 
   3  -1   4        0.54        0.05      0.89 o 
   4  -1   4      467.66      485.67     15.53 o 
   5  -1   4       25.86       24.25      0.95 o 
   6  -1   4       24.28       33.14      1.15 o 
   7  -1   4        6.66        6.15      0.71 o 
   8  -1   4        1.86        2.42      0.78 o 
   9  -1   4        2.42        3.96      0.87 o 
  10  -1   4       25.63       23.62      0.90 o 
  -9   0   4       56.89       57.49      1.65 o 
  -8   0   4        6.95        7.64      1.12 o 
  -7   0   4       65.32       62.02      1.83 o 
  -6   0   4       18.11       21.76      0.99 o 
  -5   0   4       97.41       94.75      4.21 o 
  -4   0   4      956.24      934.52     52.19 o 
  -3   0   4      394.57      372.92     17.32 o 
  -2   0   4       67.20       75.45      2.26 o 
  -1   0   4       14.60       12.30      3.11 o 
   0   0   4       44.26       33.49      1.48 o 
   1   0   4     1584.15     1447.43     18.94 o 
   2   0   4     1077.82      894.85     31.97 o 
   3   0   4        9.90       12.81      0.95 o 
   4   0   4        4.14        4.55      0.89 o 
   5   0   4      757.22      800.71     17.85 o 
   6   0   4        0.16        0.03      0.64 o 
   7   0   4       32.64       36.66      1.01 o 
   8   0   4        3.88        4.86      0.67 o 
   9   0   4        0.17        0.49      0.84 o 
  10   0   4        0.14       -0.47      1.09 o 
  11   0   4        1.41        3.20      1.16 o 
  -9   1   4       10.61       11.67      1.16 o 
  -8   1   4      575.87      586.50     10.70 o 
  -7   1   4       76.09       74.46      2.45 o 
  -6   1   4        6.98        8.09      1.19 o 
  -5   1   4       24.10       20.87      1.11 o 
  -4   1   4       45.72       48.65      1.40 o 
  -3   1   4       44.61       51.51      1.36 o 
  -2   1   4       35.31       58.31      1.28 o 
  -1   1   4      681.18      616.52     18.03 o 
   0   1   4        0.16        0.25      1.19 o 
   1   1   4      508.93      519.41      8.30 o 
   2   1   4     1025.80     1003.31     12.71 o 
   3   1   4      568.31      519.31      3.72 o 
   4   1   4       13.44        9.57      0.84 o 
   5   1   4       56.86       61.42      1.57 o 
   6   1   4      130.82      139.33      3.09 o 
   7   1   4        8.78        9.16      0.90 o 
   8   1   4        9.36       12.78      0.87 o 
   9   1   4        1.48        0.94      0.92 o 
  10   1   4        0.94        0.32      0.96 o 
  11   1   4       10.89       11.30      1.18 o 
  -9   2   4        2.23        3.16      1.03 o 
  -8   2   4       14.31       18.05      1.05 o 
  -7   2   4      101.05      106.19      2.08 o 
  -6   2   4       24.70       27.17      0.99 o 
  -5   2   4       86.32       83.36      2.76 o 
  -4   2   4       24.14       34.03      1.01 o 
  -3   2   4      208.96      223.39      8.59 o 
  -2   2   4     2738.38     2754.43     73.41 o 
  -1   2   4      384.01      372.58      3.59 o 
   0   2   4        3.33        3.25      1.06 o 
   1   2   4       27.59       19.94      1.53 o 
   2   2   4       19.58       15.67      1.37 o 
   3   2   4      392.45      349.19     11.45 o 
   4   2   4      119.41      110.33      3.41 o 
   5   2   4      167.07      168.72      4.19 o 
   6   2   4        3.31        4.04      0.76 o 
   7   2   4      225.97      233.67      3.60 o 
   8   2   4        0.05        0.75      0.88 o 
   9   2   4       15.24       17.35      0.97 o 
  10   2   4        1.94        3.25      0.96 o 
  11   2   4        0.21        1.11      1.00 o 
  -9   3   4        9.14        7.14      1.09 o 
  -8   3   4        1.33        0.87      1.01 o 
  -7   3   4       23.85       26.24      1.43 o 
  -6   3   4     1143.68     1199.29     26.59 o 
  -5   3   4      199.83      198.09      2.91 o 
  -4   3   4        8.70       14.08      1.05 o 
  -3   3   4        2.49        3.11      0.99 o 
  -2   3   4      134.73      129.68      1.67 o 
  -1   3   4       19.39       34.84      1.43 o 
   0   3   4      443.58      517.28      3.93 o 
   1   3   4      248.60      245.79      4.93 o 
   2   3   4       43.59       50.93      1.75 o 
   3   3   4       51.29       50.49      2.02 o 
   4   3   4      356.81      359.97     16.50 o 
   5   3   4      174.17      169.08      5.44 o 
   6   3   4        0.69        1.31      0.75 o 
   7   3   4       77.95       78.01      1.09 o 
   8   3   4       15.57       17.61      1.04 o 
   9   3   4        2.77        3.02      0.84 o 
  10   3   4        0.17        2.05      0.85 o 
  11   3   4        0.18        0.05      1.07 o 
  -8   4   4        2.31        2.37      0.86 o 
  -7   4   4        0.22        0.86      0.88 o 
  -6   4   4        0.21        2.35      0.91 o 
  -5   4   4       90.61      102.99      4.20 o 
  -4   4   4       18.19       23.08      1.46 o 
  -3   4   4      101.38      101.58      1.80 o 
  -2   4   4       29.16       48.56      1.19 o 
  -1   4   4       55.08       57.44      1.42 o 
   0   4   4     1688.06     1791.79     52.68 o 
   1   4   4      404.76      438.38     10.14 o 
   2   4   4        3.58        4.53      1.19 o 
   3   4   4        0.05        0.82      1.17 o 
   4   4   4        0.87        0.49      1.11 o 
   5   4   4       36.03       37.12      1.63 o 
   6   4   4        5.89        6.11      0.94 o 
   7   4   4       51.55       57.48      1.22 o 
   8   4   4        6.16        6.01      0.76 o 
   9   4   4       44.68       44.91      1.51 o 
  10   4   4        0.01        0.52      0.83 o 
  11   4   4        3.10        3.19      0.95 o 
  -8   5   4        6.19        9.21      1.47 o 
  -7   5   4       14.13       12.09      1.06 o 
  -6   5   4        5.65        3.80      0.93 o 
  -5   5   4       39.55       40.51      1.20 o 
  -4   5   4     1220.58     1295.33      5.38 o 
  -3   5   4      294.54      284.49      4.77 o 
  -2   5   4       32.10       35.80      1.18 o 
  -1   5   4       15.61       13.89      1.24 o 
   0   5   4      110.61      107.64      1.85 o 
   1   5   4       21.36       17.27      1.19 o 
   2   5   4      634.76      688.40     32.94 o 
   3   5   4       13.08       12.13      1.35 o 
   4   5   4       46.47       47.01      1.44 o 
   5   5   4        3.98        5.10      0.99 o 
   6   5   4       58.73       64.47      1.22 o 
   7   5   4       45.87       46.43      1.17 o 
   8   5   4        1.58        1.09      1.06 o 
   9   5   4       69.49       64.76      1.29 o 
  10   5   4        1.14        1.11      1.12 o 
  -7   6   4        9.06       11.16      1.17 o 
  -6   6   4        4.87        5.42      1.19 o 
  -5   6   4       12.43       11.03      0.98 o 
  -4   6   4       33.03       25.99      1.21 o 
  -3   6   4       43.15       52.63      1.65 o 
  -2   6   4       27.22       31.92      1.31 o 
  -1   6   4       51.20       48.17      1.42 o 
   0   6   4       16.99       26.18      1.15 o 
   1   6   4        1.04        1.59      1.10 o 
   2   6   4      446.35      438.83     19.78 o 
   3   6   4      203.93      236.90      3.08 o 
   4   6   4        0.69        1.78      1.11 o 
   5   6   4        7.94        7.89      1.26 o 
   6   6   4        9.09        8.81      1.07 o 
   7   6   4        2.05        3.33      1.19 o 
   8   6   4        0.24        1.60      0.94 o 
   9   6   4        8.71        8.61      1.23 o 
  10   6   4        5.04        4.73      1.18 o 
  -6   7   4        9.19       12.69      1.14 o 
  -5   7   4       16.79       15.95      1.33 o 
  -4   7   4        8.38        7.57      1.18 o 
  -3   7   4       16.69       18.03      1.26 o 
  -2   7   4      673.87      715.13      7.89 o 
  -1   7   4      161.64      163.61      6.99 o 
   0   7   4       22.24       21.51      1.55 o 
   1   7   4       28.08       26.95      1.74 o 
   2   7   4       29.89       29.44      1.56 o 
   3   7   4       22.16       22.58      1.31 o 
   4   7   4      196.32      235.06      2.33 o 
   5   7   4        2.76        3.50      0.98 o 
   6   7   4        4.04        6.61      1.00 o 
   7   7   4        0.01        0.82      1.01 o 
   8   7   4        6.72        7.19      0.91 o 
   9   7   4       14.24       11.18      1.03 o 
  -5   8   4        5.44        8.44      1.14 o 
  -4   8   4        5.90        8.01      1.25 o 
  -3   8   4       24.74       23.92      1.83 o 
  -2   8   4      107.55      105.04      3.65 o 
  -1   8   4        2.57        4.29      1.34 o 
   0   8   4       27.14       29.55      1.38 o 
   1   8   4       13.01       12.33      2.47 o 
   2   8   4        6.56        6.35      1.49 o 
   3   8   4        8.26       11.74      1.56 o 
   4   8   4      155.71      149.59      2.59 o 
   5   8   4       55.00       56.10      1.23 o 
   6   8   4        2.16        1.47      0.87 o 
   7   8   4        6.25        7.02      1.20 o 
   8   8   4        4.35        4.03      0.90 o 
   9   8   4        0.37        0.48      0.94 o 
  -4   9   4        6.67        9.43      1.85 o 
  -3   9   4       11.16        9.95      1.75 o 
  -2   9   4        3.37        1.12      1.73 o 
  -1   9   4        1.76        2.87      1.24 o 
   0   9   4      268.49      276.03      4.22 o 
   1   9   4       40.84       38.93      2.62 o 
   2   9   4        4.40        6.49      1.81 o 
   3   9   4        7.78       10.49      1.33 o 
   4   9   4        4.44        3.78      1.40 o 
   5   9   4        9.08        7.97      1.14 o 
   6   9   4       38.18       41.18      1.31 o 
   7   9   4        2.44        3.38      1.03 o 
   8   9   4        0.16        0.48      1.11 o 
  -2  10   4        3.78        3.54      1.50 o 
  -1  10   4        9.84       10.49      1.45 o 
   0  10   4       84.37       71.75      2.49 o 
   1  10   4        1.34        5.65      1.84 o 
   2  10   4        9.83       12.32      1.80 o 
   3  10   4        4.11        3.38      1.75 o 
   4  10   4        2.00        2.26      1.31 o 
   5  10   4        4.78        6.54      1.22 o 
   6  10   4       52.06       46.28      1.30 o 
   1  11   4        0.01       -0.39      1.84 o 
   2  11   4       84.89       77.14      3.09 o 
   3  11   4       11.00       10.50      2.47 o 
   4  11   4        0.18        2.34      1.73 o 
  -4 -10   5       13.79       13.12      1.01 o 
  -3 -10   5        4.98        6.21      1.12 o 
  -2 -10   5        8.29        8.06      1.00 o 
  -1 -10   5        6.53        7.32      1.09 o 
   0 -10   5       19.78       16.39      1.88 o 
   1 -10   5      232.64      221.43      4.24 o 
   2 -10   5        1.22        2.30      2.60 o 
   3 -10   5        0.98        2.63      2.43 o 
  -6  -9   5        3.08        2.98      1.15 o 
  -5  -9   5        3.33        3.21      1.29 o 
  -4  -9   5        0.11        0.70      0.78 o 
  -3  -9   5       81.22       83.29      1.85 o 
  -2  -9   5        0.48        1.13      0.84 o 
  -1  -9   5        0.00       -0.59      1.20 o 
   0  -9   5        0.00        0.47      1.84 o 
   1  -9   5       13.57       16.50      2.73 o 
   2  -9   5       36.23       38.79      2.35 o 
   3  -9   5        7.50        6.17      1.84 o 
   4  -9   5        1.90        2.04      1.70 o 
   5  -9   5       10.60       10.81      1.83 o 
  -7  -8   5        0.09        1.25      1.28 o 
  -6  -8   5       26.94       27.87      1.62 o 
  -5  -8   5       12.78       14.41      1.33 o 
  -4  -8   5        4.93        3.78      1.04 o 
  -3  -8   5        6.99        7.79      0.88 o 
  -2  -8   5       24.83       25.83      1.32 o 
  -1  -8   5        3.86        5.69      0.87 o 
   0  -8   5       22.23       26.66      2.33 o 
   1  -8   5       19.93       19.35      1.60 o 
   2  -8   5       97.20       85.63      3.21 o 
   3  -8   5      492.02      464.26      5.54 o 
   4  -8   5       14.00       15.06      1.36 o 
   5  -8   5        0.11        1.27      1.18 o 
   6  -8   5        0.22        0.06      1.28 o 
  -8  -7   5        0.03        0.86      0.97 o 
  -7  -7   5        0.83        1.08      0.92 o 
  -6  -7   5        1.22        0.84      1.00 o 
  -5  -7   5        9.03       11.55      1.22 o 
  -4  -7   5        6.86        6.06      1.04 o 
  -3  -7   5       30.39       33.18      1.40 o 
  -2  -7   5        0.66        0.94      0.91 o 
  -1  -7   5      309.08      325.96      4.38 o 
   0  -7   5        2.30        2.90      1.36 o 
   1  -7   5        0.01        0.04      1.45 o 
   2  -7   5        0.12       -0.15      1.33 o 
   3  -7   5        8.01       12.93      1.43 o 
   4  -7   5       78.62       78.47      1.64 o 
   5  -7   5       11.62       10.58      1.25 o 
   6  -7   5        4.46        3.93      1.30 o 
   7  -7   5       11.03       10.66      0.98 o 
  -8  -6   5        3.65        2.34      0.91 o 
  -7  -6   5        0.10        0.62      1.04 o 
  -6  -6   5        2.26        2.37      0.97 o 
  -5  -6   5        4.91        6.04      0.91 o 
  -4  -6   5      126.58      134.23      2.97 o 
  -3  -6   5       67.24       66.55      1.28 o 
  -2  -6   5        0.02        0.18      0.93 o 
  -1  -6   5        3.10        2.82      0.80 o 
   0  -6   5       21.78       24.94      1.57 o 
   1  -6   5        0.41        0.77      1.35 o 
   2  -6   5       37.77       38.26      1.76 o 
   3  -6   5       29.27       23.51      1.34 o 
   4  -6   5      227.31      203.22      6.66 o 
   5  -6   5      601.86      560.65     11.48 o 
   6  -6   5       33.77       35.58      1.23 o 
   7  -6   5        0.12        0.83      0.98 o 
   8  -6   5        2.49        1.11      1.02 o 
  -9  -5   5        0.41        0.25      0.83 o 
  -8  -5   5       90.50       93.34      2.04 o 
  -7  -5   5       37.38       45.09      1.99 o 
  -6  -5   5        2.44        3.69      0.76 o 
  -5  -5   5        3.53        5.92      0.87 o 
  -4  -5   5       11.88       11.83      0.88 o 
  -3  -5   5       14.36       17.79      0.96 o 
  -2  -5   5        3.91        4.18      1.09 o 
  -1  -5   5      161.56      169.54      2.37 o 
   0  -5   5        0.26        0.57      0.81 o 
   1  -5   5      754.16      829.21     13.31 o 
   2  -5   5        7.00        5.77      1.20 o 
   3  -5   5        0.83        2.18      1.18 o 
   4  -5   5        0.01       -1.04      1.09 o 
   5  -5   5        1.71        0.74      1.06 o 
   6  -5   5       73.26       64.67      1.40 o 
   7  -5   5        8.18        5.15      1.02 o 
   8  -5   5        8.84       11.06      1.05 o 
   9  -5   5        6.07        3.60      0.92 o 
  -9  -4   5        0.00        0.02      0.89 o 
  -8  -4   5        7.21        7.52      0.87 o 
  -7  -4   5      140.34      144.52      3.77 o 
  -6  -4   5        0.50        0.79      0.77 o 
  -5  -4   5        0.06        1.32      0.80 o 
  -4  -4   5        0.97        2.39      0.76 o 
  -3  -4   5      106.43      112.93      3.17 o 
  -2  -4   5      415.19      444.93      5.97 o 
  -1  -4   5      285.30      303.01      6.63 o 
   0  -4   5        1.55        3.76      0.83 o 
   1  -4   5       22.37       22.96      1.22 o 
   2  -4   5        7.58       11.86      0.91 o 
   3  -4   5       13.17        9.43      0.88 o 
   4  -4   5       12.81       13.79      0.90 o 
   5  -4   5        4.37        2.42      0.95 o 
   6  -4   5      277.61      238.85      5.60 o 
   7  -4   5      477.39      453.29      4.96 o 
   8  -4   5       24.56       24.47      0.95 o 
   9  -4   5        1.49        1.45      0.93 o 
  -9  -3   5       15.89       16.95      1.18 o 
  -8  -3   5       10.42        8.05      0.80 o 
  -7  -3   5        8.55        8.33      0.80 o 
  -6  -3   5      398.28      428.97     17.21 o 
  -5  -3   5      176.16      190.67      1.52 o 
  -4  -3   5       27.53       23.48      0.97 o 
  -3  -3   5        9.00        7.55      0.87 o 
  -2  -3   5      109.20      116.76      5.18 o 
  -1  -3   5        0.15        0.82      0.96 o 
   0  -3   5       21.37       33.67      1.23 o 
   1  -3   5      331.83      321.19      9.21 o 
   2  -3   5        1.34        1.00      0.84 o 
   3  -3   5      941.51     1040.23     37.39 o 
   4  -3   5        6.86        6.54      0.92 o 
   5  -3   5        1.18        2.73      0.90 o 
   6  -3   5        0.87        0.67      0.89 o 
   7  -3   5       42.11       41.88      1.01 o 
   8  -3   5       31.25       25.83      1.00 o 
   9  -3   5        2.30        1.52      0.90 o 
  10  -3   5        9.33       11.09      0.95 o 
  -9  -2   5        0.68        2.47      0.96 o 
  -8  -2   5       15.30       15.68      0.87 o 
  -7  -2   5        0.32        0.39      0.87 o 
  -6  -2   5       34.63       34.28      0.93 o 
  -5  -2   5      436.46      460.30     21.68 o 
  -4  -2   5        1.62        3.93      0.73 o 
  -3  -2   5        0.08        0.42      0.83 o 
  -2  -2   5        6.90        9.76      0.87 o 
  -1  -2   5      457.37      479.24     16.87 o 
   0  -2   5      532.12      544.70      8.88 o 
   1  -2   5      678.39      692.15     18.74 o 
   2  -2   5       13.81       11.51      1.07 o 
   3  -2   5      156.31      147.08      2.28 o 
   4  -2   5        7.35       13.11      0.97 o 
   5  -2   5        6.47        4.70      0.75 o 
   6  -2   5        5.94        5.39      0.70 o 
   7  -2   5        0.49        1.93      0.87 o 
   8  -2   5      242.49      206.48      3.55 o 
   9  -2   5      258.22      250.75      5.03 o 
  10  -2   5        8.65        9.17      0.90 o 
  -9  -1   5        2.71        4.19      0.94 o 
  -8  -1   5        2.31        2.96      0.79 o 
  -7  -1   5       66.10       67.52      1.95 o 
  -6  -1   5       12.16       11.19      0.86 o 
  -5  -1   5       86.71       93.67      2.25 o 
  -4  -1   5     1054.09     1255.14     32.79 o 
  -3  -1   5      300.05      291.60      8.03 o 
  -2  -1   5       79.39       69.08      2.11 o 
  -1  -1   5        0.00        0.22      0.73 o 
   0  -1   5      363.98      341.18      4.72 o 
   1  -1   5       30.19       16.69      1.37 o 
   2  -1   5      228.35      291.67      7.52 o 
   3  -1   5       13.56        7.04      0.81 o 
   4  -1   5       45.59       56.59      1.14 o 
   5  -1   5      454.49      474.38     20.02 o 
   6  -1   5        0.28        0.84      0.80 o 
   7  -1   5        0.00        0.52      0.64 o 
   8  -1   5        1.30        1.34      0.94 o 
   9  -1   5       59.70       63.81      1.26 o 
  10  -1   5        6.71        3.91      0.81 o 
  -9   0   5       97.31      105.49      4.15 o 
  -8   0   5        2.12        4.61      0.96 o 
  -7   0   5        0.11        0.68      0.79 o 
  -6   0   5       64.87       63.16      2.84 o 
  -5   0   5        0.33        0.14      0.70 o 
  -4   0   5       44.76       46.54      1.47 o 
  -3   0   5     1009.87     1160.37     31.17 o 
  -2   0   5       28.89       21.53      1.04 o 
  -1   0   5       48.40       72.96      2.67 o 
   0   0   5      304.82      330.37     10.54 o 
   1   0   5      933.42      925.80      5.71 o 
   2   0   5       94.80      105.83      3.86 o 
   3   0   5      108.77      113.94      2.26 o 
   4   0   5        6.37        3.87      0.87 o 
   5   0   5      153.35      141.37      1.60 o 
   6   0   5        6.40        8.26      0.86 o 
   7   0   5        0.02       -0.27      0.72 o 
   8   0   5       36.16       35.61      1.09 o 
   9   0   5        1.07        1.58      0.96 o 
  10   0   5      149.97      128.20      5.32 o 
  11   0   5       78.11       66.03      3.89 o 
  -9   1   5        0.05        1.94      1.20 o 
  -8   1   5       45.15       52.79      1.24 o 
  -7   1   5        1.89        2.22      0.88 o 
  -6   1   5        2.35        3.06      0.81 o 
  -5   1   5      142.14      141.79      4.06 o 
  -4   1   5       41.27       54.91      1.19 o 
  -3   1   5      410.42      421.23     11.29 o 
  -2   1   5     1309.11     1497.75     40.66 o 
  -1   1   5       14.80        9.57      0.90 o 
   0   1   5       68.86       68.36      1.70 o 
   1   1   5       27.56       21.89      1.54 o 
   2   1   5      456.80      434.76     16.65 o 
   3   1   5        7.35        3.12      1.16 o 
   4   1   5      146.72      180.50      1.62 o 
   5   1   5       33.93       33.50      0.90 o 
   6   1   5      118.23      112.92      3.28 o 
   7   1   5      118.45      118.39      1.67 o 
   8   1   5        0.50        1.14      0.87 o 
   9   1   5        0.69        0.86      0.84 o 
  10   1   5        4.01        3.28      0.94 o 
  11   1   5       36.29       36.55      1.37 o 
  -9   2   5        2.49        4.54      0.97 o 
  -8   2   5      132.83      126.67      3.73 o 
  -7   2   5      140.62      155.67      2.49 o 
  -6   2   5        0.77        1.09      0.95 o 
  -5   2   5        0.37        0.47      0.89 o 
  -4   2   5      147.45      134.69      4.27 o 
  -3   2   5        5.19        9.58      0.93 o 
  -2   2   5       12.33       11.95      1.26 o 
  -1   2   5     1307.39     1239.43     68.92 o 
   0   2   5       11.36        7.59      1.21 o 
   1   2   5       96.65      122.00      5.12 o 
   2   2   5      564.78      588.81     36.53 o 
   3   2   5     1392.21     1382.06     55.55 o 
   4   2   5        0.04        0.93      1.19 o 
   5   2   5        2.52        5.04      0.80 o 
   6   2   5        0.08        0.71      0.76 o 
   7   2   5       57.83       55.13      2.23 o 
   8   2   5        3.62        3.59      0.82 o 
   9   2   5        0.46        1.99      0.81 o 
  10   2   5       25.39       27.00      1.03 o 
  11   2   5        0.62        1.14      0.86 o 
  -8   3   5        0.24        0.38      0.95 o 
  -7   3   5        0.57        1.10      1.14 o 
  -6   3   5      112.71      117.31      5.07 o 
  -5   3   5        9.53        9.51      1.04 o 
  -4   3   5        2.27        1.41      0.91 o 
  -3   3   5      168.38      187.48      7.02 o 
  -2   3   5       84.80      117.77      2.17 o 
  -1   3   5      913.75      921.08     28.45 o 
   0   3   5     1679.80     1863.27     36.98 o 
   1   3   5       92.42       90.42      3.30 o 
   2   3   5        1.87        0.28      1.23 o 
   3   3   5       16.18       14.02      1.49 o 
   4   3   5      153.12      146.29      2.09 o 
   5   3   5        9.71       10.68      1.06 o 
   6   3   5       65.18       78.57      1.22 o 
   7   3   5       47.59       48.32      1.83 o 
   8   3   5       47.68       47.09      1.10 o 
   9   3   5       26.45       26.58      1.33 o 
  10   3   5        1.56        3.58      0.98 o 
  11   3   5        0.72        0.69      1.02 o 
  -8   4   5        0.18       -0.01      0.93 o 
  -7   4   5        1.82        4.25      1.17 o 
  -6   4   5      259.42      257.29      6.56 o 
  -5   4   5       61.65       73.03      1.81 o 
  -4   4   5        9.01        4.35      0.85 o 
  -3   4   5        0.05        1.14      1.05 o 
  -2   4   5       94.41       91.21      2.70 o 
  -1   4   5       36.55       43.59      1.28 o 
   0   4   5      111.15      100.36      2.27 o 
   1   4   5     1714.41     1623.09     60.29 o 
   2   4   5       39.15       46.11      2.74 o 
   3   4   5       24.26       27.91      1.54 o 
   4   4   5      183.77      191.18      5.94 o 
   5   4   5      614.00      628.91      9.24 o 
   6   4   5        2.44        3.20      0.94 o 
   7   4   5        0.29        1.71      0.85 o 
   8   4   5        4.13        4.87      1.17 o 
   9   4   5       13.45       12.89      1.02 o 
  10   4   5        0.50        2.38      0.94 o 
  11   4   5        0.05       -0.14      0.97 o 
  -7   5   5        0.79        2.39      1.16 o 
  -6   5   5        2.50        2.77      1.12 o 
  -5   5   5        0.22        1.27      1.06 o 
  -4   5   5      219.03      218.46      6.52 o 
  -3   5   5       29.22       28.71      1.37 o 
  -2   5   5       30.04       28.31      1.10 o 
  -1   5   5       80.92       87.96      4.67 o 
   0   5   5       76.45       81.55      4.41 o 
   1   5   5      834.81      882.78     34.39 o 
   2   5   5     1059.31     1184.82     18.57 o 
   3   5   5       65.86       65.43      1.67 o 
   4   5   5       11.67       10.77      0.91 o 
   5   5   5        0.15        0.82      0.86 o 
   6   5   5        9.61        8.88      1.08 o 
   7   5   5        9.37        9.95      0.91 o 
   8   5   5       23.38       26.63      1.04 o 
   9   5   5       32.01       32.32      1.13 o 
  10   5   5       14.68       13.78      1.20 o 
  -7   6   5        3.03        2.16      1.18 o 
  -6   6   5        0.76        0.73      0.93 o 
  -5   6   5        0.24        2.94      1.01 o 
  -4   6   5      373.03      374.82      9.42 o 
  -3   6   5       20.29       26.03      1.26 o 
  -2   6   5       11.22       10.01      1.27 o 
  -1   6   5        2.95        6.73      1.24 o 
   0   6   5        6.42        6.95      1.07 o 
   1   6   5       40.06       40.15      1.67 o 
   2   6   5       11.17        6.56      1.28 o 
   3   6   5      791.74      842.66     12.11 o 
   4   6   5       36.29       44.71      1.36 o 
   5   6   5        8.79        9.88      0.89 o 
   6   6   5       75.80       77.72      1.45 o 
   7   6   5      128.68      129.08      3.43 o 
   8   6   5        0.40        1.24      0.88 o 
   9   6   5        0.19        0.09      1.07 o 
  10   6   5        4.71        4.83      1.33 o 
  -6   7   5        0.68        1.72      1.05 o 
  -5   7   5        0.28        1.78      1.22 o 
  -4   7   5        9.96        8.88      1.13 o 
  -3   7   5        0.03        0.98      1.17 o 
  -2   7   5      262.25      262.80      2.87 o 
  -1   7   5       35.02       36.28      1.29 o 
   0   7   5       41.31       41.27      1.47 o 
   1   7   5       30.99       31.24      1.66 o 
   2   7   5       31.65       26.36      1.85 o 
   3   7   5      336.96      343.96      5.91 o 
   4   7   5      222.03      272.17      4.12 o 
   5   7   5       51.18       52.86      1.16 o 
   6   7   5        2.76        4.11      1.28 o 
   7   7   5        5.89        5.92      1.13 o 
   8   7   5        0.02        1.17      1.07 o 
   9   7   5        2.19        2.48      1.28 o 
  -5   8   5        1.36        1.02      1.37 o 
  -4   8   5        0.69       -0.13      1.15 o 
  -3   8   5        0.33        1.58      1.25 o 
  -2   8   5      368.72      371.48     21.00 o 
  -1   8   5       16.78       20.51      1.33 o 
   0   8   5        5.49        4.54      1.38 o 
   1   8   5        3.58        5.49      1.35 o 
   2   8   5        0.47        0.36      1.13 o 
   3   8   5       15.49       14.78      1.38 o 
   4   8   5        0.41        0.43      1.20 o 
   5   8   5      176.62      185.02      6.52 o 
   6   8   5        8.94       10.36      1.07 o 
   7   8   5        0.66        1.27      0.95 o 
   8   8   5       25.66       23.31      1.17 o 
   9   8   5       27.76       26.01      1.23 o 
  -3   9   5        0.02        2.18      1.36 o 
  -2   9   5       17.62       14.92      1.54 o 
  -1   9   5        0.08       -1.78      1.78 o 
   0   9   5      138.59      127.12      3.69 o 
   1   9   5       14.15       13.06      1.80 o 
   2   9   5       19.12       19.11      1.80 o 
   3   9   5       14.35       14.86      1.61 o 
   4   9   5        7.64        4.62      1.28 o 
   5   9   5      114.98      105.83      3.57 o 
   6   9   5       19.42       26.60      1.17 o 
   7   9   5       22.31       19.27      1.10 o 
   8   9   5        0.73       -0.22      0.99 o 
  -2  10   5        0.01       -1.61      1.78 o 
  -1  10   5        2.68        4.78      1.81 o 
   0  10   5      174.78      163.61      3.04 o 
   1  10   5        6.62        8.66      1.81 o 
   2  10   5        0.74        2.35      1.73 o 
   3  10   5        1.43        1.91      1.57 o 
   4  10   5        1.10        2.22      1.57 o 
   5  10   5        3.47        3.92      1.22 o 
   6  10   5        0.07        0.96      1.02 o 
   2  11   5       43.44       36.10      2.72 o 
   3  11   5        2.50        0.53      2.40 o 
  -4 -10   6        0.75        1.39      1.04 o 
  -3 -10   6        4.62        5.17      0.98 o 
  -2 -10   6        0.00        0.59      1.00 o 
  -1 -10   6       49.97       46.17      1.31 o 
   0 -10   6        4.46        5.20      1.13 o 
   1 -10   6        7.71       11.37      1.38 o 
   2 -10   6        6.72        5.12      1.63 o 
  -6  -9   6        2.92        2.37      1.62 o 
  -5  -9   6        8.80        7.81      1.61 o 
  -4  -9   6        0.22        0.37      1.00 o 
  -3  -9   6        0.58        1.01      1.02 o 
  -2  -9   6        0.29        1.67      0.87 o 
  -1  -9   6        2.65        2.71      0.95 o 
   0  -9   6        5.01        4.86      1.34 o 
   1  -9   6        0.16        0.86      1.22 o 
   2  -9   6       72.94       64.89      3.27 o 
   3  -9   6       16.84       13.26      2.59 o 
   4  -9   6        0.56        0.89      2.49 o 
  -7  -8   6        0.45        1.77      1.12 o 
  -6  -8   6       20.14       19.85      1.20 o 
  -5  -8   6       21.47       20.86      1.41 o 
  -4  -8   6       20.05       18.67      1.35 o 
  -3  -8   6       10.72       10.06      0.93 o 
  -2  -8   6        7.04        6.51      0.88 o 
  -1  -8   6       17.95       19.99      0.89 o 
   0  -8   6        5.43        3.78      1.15 o 
   1  -8   6      138.02      127.65      3.02 o 
   2  -8   6        0.02        0.58      1.70 o 
   3  -8   6       16.78       22.88      1.95 o 
   4  -8   6        5.46        2.22      1.49 o 
   5  -8   6        0.01        1.55      0.94 o 
   6  -8   6       10.60       12.55      1.19 o 
  -7  -7   6        0.75        1.14      1.07 o 
  -6  -7   6        2.72        2.46      1.14 o 
  -5  -7   6       20.02       20.84      1.20 o 
  -4  -7   6        5.25        5.43      1.03 o 
  -3  -7   6       34.63       37.18      1.39 o 
  -2  -7   6        4.30        6.15      0.87 o 
  -1  -7   6        2.99        3.32      0.97 o 
   0  -7   6        0.93        1.56      0.93 o 
   1  -7   6        2.91        3.20      1.13 o 
   2  -7   6       15.96       17.98      1.12 o 
   3  -7   6        5.67        5.35      1.24 o 
   4  -7   6      172.36      166.41      5.26 o 
   5  -7   6       11.72        7.99      1.04 o 
   6  -7   6        0.01        1.52      0.97 o 
   7  -7   6        0.14        2.48      0.91 o 
  -8  -6   6        3.94        3.97      1.15 o 
  -7  -6   6        0.08        0.57      0.90 o 
  -6  -6   6        1.92        3.04      1.17 o 
  -5  -6   6        2.84        3.41      1.13 o 
  -4  -6   6       37.30       41.21      1.27 o 
  -3  -6   6       26.49       30.54      1.63 o 
  -2  -6   6       19.40       22.99      1.03 o 
  -1  -6   6       28.44       26.98      0.96 o 
   0  -6   6       39.65       39.54      1.13 o 
   1  -6   6       63.94       72.58      1.46 o 
   2  -6   6        9.83        6.33      1.25 o 
   3  -6   6      260.71      229.12      5.89 o 
   4  -6   6       15.96       10.63      1.03 o 
   5  -6   6       17.94       21.47      1.01 o 
   6  -6   6        2.14        0.95      0.85 o 
   7  -6   6        1.89        1.67      0.88 o 
   8  -6   6        9.41        8.38      1.11 o 
  -8  -5   6        0.06        0.36      1.07 o 
  -7  -5   6        0.36        2.09      1.02 o 
  -6  -5   6        3.06        3.09      0.83 o 
  -5  -5   6       12.78       13.79      0.75 o 
  -4  -5   6        0.82       -0.02      1.04 o 
  -3  -5   6      173.60      178.98      5.30 o 
  -2  -5   6        3.02        2.70      0.86 o 
  -1  -5   6      101.12      108.07      2.41 o 
   0  -5   6       22.23       22.57      0.98 o 
   1  -5   6        4.36        4.99      1.15 o 
   2  -5   6       51.16       46.60      1.31 o 
   3  -5   6        1.79        1.75      0.95 o 
   4  -5   6       78.65       94.71      2.20 o 
   5  -5   6        9.47       12.19      1.00 o 
   6  -5   6      292.70      289.61      4.62 o 
   7  -5   6        2.49       -0.12      0.89 o 
   8  -5   6        0.21        3.12      0.86 o 
   9  -5   6        0.07        0.95      1.02 o 
  -9  -4   6        0.98        1.72      0.91 o 
  -8  -4   6       82.82       74.94      1.42 o 
  -7  -4   6      153.44      146.05      1.62 o 
  -6  -4   6        0.98        0.57      0.89 o 
  -5  -4   6        0.09        1.13      0.84 o 
  -4  -4   6       17.42       18.77      0.90 o 
  -3  -4   6        7.00        8.08      0.90 o 
  -2  -4   6       32.49       32.81      1.40 o 
  -1  -4   6        1.81        3.07      1.05 o 
   0  -4   6       28.08       28.17      0.99 o 
   1  -4   6       94.52       83.45      1.54 o 
   2  -4   6       94.16       87.41      2.33 o 
   3  -4   6      200.90      221.33      3.36 o 
   4  -4   6        0.22        1.32      0.83 o 
   5  -4   6      241.90      219.10      5.92 o 
   6  -4   6       28.15       17.99      1.06 o 
   7  -4   6        5.39        6.52      0.87 o 
   8  -4   6        1.24        1.05      0.86 o 
   9  -4   6        6.39        7.01      1.04 o 
  -9  -3   6        0.04        2.21      0.88 o 
  -8  -3   6        6.47        5.03      0.93 o 
  -7  -3   6       10.20        8.61      0.82 o 
  -6  -3   6        0.46        1.34      0.82 o 
  -5  -3   6        0.71        1.83      0.74 o 
  -4  -3   6        0.13        0.40      0.71 o 
  -3  -3   6       54.81       57.55      1.10 o 
  -2  -3   6        0.87       -0.36      0.85 o 
  -1  -3   6      420.43      429.16     12.10 o 
   0  -3   6       25.34       23.16      1.37 o 
   1  -3   6      202.95      210.44      1.99 o 
   2  -3   6       12.41       11.36      0.99 o 
   3  -3   6        0.16        0.90      0.75 o 
   4  -3   6      165.41      148.20      3.05 o 
   5  -3   6       37.30       35.79      1.12 o 
   6  -3   6      105.81      115.19      3.47 o 
   7  -3   6        2.34        2.35      0.83 o 
   8  -3   6      276.44      290.08      8.92 o 
   9  -3   6        0.20        0.64      0.81 o 
  10  -3   6        0.03        1.72      0.95 o 
  -9  -2   6        0.21        1.24      0.81 o 
  -8  -2   6        0.20        0.09      0.81 o 
  -7  -2   6        1.66        2.25      1.02 o 
  -6  -2   6      175.95      170.08      6.25 o 
  -5  -2   6      432.44      424.58     12.17 o 
  -4  -2   6        3.71        2.48      0.75 o 
  -3  -2   6        0.94        1.01      0.83 o 
  -2  -2   6       94.57       76.18      3.33 o 
  -1  -2   6        0.01       -0.06      0.76 o 
   0  -2   6       38.67       35.95      1.20 o 
   1  -2   6       96.11       67.60      1.99 o 
   2  -2   6        1.82        0.85      0.79 o 
   3  -2   6       82.02       73.43      1.35 o 
   4  -2   6      108.06      100.87      1.65 o 
   5  -2   6      273.87      312.47      5.90 o 
   6  -2   6        0.76        1.14      0.78 o 
   7  -2   6      105.08       99.09      1.59 o 
   8  -2   6       26.44       20.79      1.05 o 
   9  -2   6        0.14        1.09      0.95 o 
  10  -2   6        0.46        1.86      0.86 o 
  -9  -1   6       24.66       24.49      1.18 o 
  -8  -1   6       17.68       19.56      0.89 o 
  -7  -1   6        1.18        1.77      0.76 o 
  -6  -1   6        3.07        3.01      0.75 o 
  -5  -1   6        6.51        5.90      0.81 o 
  -4  -1   6        2.60        2.42      0.82 o 
  -3  -1   6        1.28        2.64      0.89 o 
  -2  -1   6       29.51       25.73      1.20 o 
  -1  -1   6       64.54       84.04      2.35 o 
   0  -1   6       79.46       64.87      1.51 o 
   1  -1   6       97.07       65.07      2.30 o 
   2  -1   6       27.20       30.32      2.42 o 
   3  -1   6       20.35       19.55      1.15 o 
   4  -1   6        9.27       10.89      1.13 o 
   5  -1   6        3.19        2.69      0.79 o 
   6  -1   6      107.66       98.82      1.23 o 
   7  -1   6       30.89       29.54      0.94 o 
   8  -1   6       60.90       66.34      1.77 o 
   9  -1   6        2.15        0.85      0.74 o 
  10  -1   6      145.31      151.47      4.23 o 
  -9   0   6        3.89        5.72      1.05 o 
  -8   0   6        3.09        2.34      0.97 o 
  -7   0   6        0.05       -0.28      0.84 o 
  -6   0   6        2.90        3.21      0.81 o 
  -5   0   6        8.99        8.53      0.91 o 
  -4   0   6      249.21      277.12     11.28 o 
  -3   0   6     1170.10     1200.91     57.41 o 
  -2   0   6       67.28       54.21      1.54 o 
  -1   0   6       33.67       27.49      1.20 o 
   0   0   6      133.46      124.77      1.81 o 
   1   0   6       33.64       31.80      1.43 o 
   2   0   6      343.70      334.81     11.65 o 
   3   0   6      721.72      680.33     17.81 o 
   4   0   6        0.44        0.52      0.75 o 
   5   0   6       10.22        7.76      0.92 o 
   6   0   6       57.73       55.06      1.24 o 
   7   0   6      126.60      121.73      1.48 o 
   8   0   6        0.61        1.62      0.94 o 
   9   0   6       36.63       39.17      1.27 o 
  10   0   6       16.68       15.68      1.19 o 
  11   0   6        0.80        1.35      1.01 o 
  -9   1   6       52.16       53.82      1.37 o 
  -8   1   6        5.46        5.53      1.01 o 
  -7   1   6       12.78       15.45      1.01 o 
  -6   1   6       17.92       20.83      0.97 o 
  -5   1   6       34.07       35.50      0.95 o 
  -4   1   6        0.05        0.04      0.74 o 
  -3   1   6        1.51        0.49      1.08 o 
  -2   1   6       14.86       20.66      1.19 o 
  -1   1   6        5.97        5.97      0.88 o 
   0   1   6      155.05      113.78      3.39 o 
   1   1   6       88.07      127.55      2.51 o 
   2   1   6       64.23       64.72      1.76 o 
   3   1   6      267.05      254.63      4.56 o 
   4   1   6        1.38        2.79      1.03 o 
   5   1   6       10.59       10.05      0.82 o 
   6   1   6       39.97       40.44      1.46 o 
   7   1   6        0.48        1.25      0.87 o 
   8   1   6       25.86       22.51      0.94 o 
   9   1   6       21.34       19.35      0.89 o 
  10   1   6       21.12       24.75      1.22 o 
  11   1   6        5.54        4.05      0.98 o 
  -8   2   6        0.30        0.84      1.04 o 
  -7   2   6        1.89        2.77      1.10 o 
  -6   2   6        3.84        3.20      0.97 o 
  -5   2   6        1.03        2.02      0.92 o 
  -4   2   6        8.25        9.63      0.93 o 
  -3   2   6       84.68       77.22      1.27 o 
  -2   2   6      158.19      197.06      3.57 o 
  -1   2   6     1513.06     1643.02     17.96 o 
   0   2   6       17.74       11.92      1.23 o 
   1   2   6       27.89       27.11      1.16 o 
   2   2   6       65.09       75.48      1.87 o 
   3   2   6       59.62       54.46      2.89 o 
   4   2   6       51.88       50.47      2.22 o 
   5   2   6      378.45      359.62      5.60 o 
   6   2   6        0.37        0.84      0.69 o 
   7   2   6        0.01        0.84      0.84 o 
   8   2   6       26.27       22.37      1.02 o 
   9   2   6       23.54       21.83      1.12 o 
  10   2   6        1.44        2.54      1.11 o 
  11   2   6       14.50       16.46      1.03 o 
  -8   3   6       14.09       15.92      1.22 o 
  -7   3   6      108.97      126.91      1.71 o 
  -6   3   6       18.55       15.92      1.06 o 
  -5   3   6        3.15        1.67      0.97 o 
  -4   3   6        5.62        8.66      0.92 o 
  -3   3   6      112.31      112.40      2.32 o 
  -2   3   6        2.96        0.92      0.84 o 
  -1   3   6       53.39       55.39      1.48 o 
   0   3   6       95.55       99.02      2.43 o 
   1   3   6       22.37       20.53      1.07 o 
   2   3   6      224.19      194.17      8.66 o 
   3   3   6       94.87      123.35      4.02 o 
   4   3   6       25.50       29.86      1.15 o 
   5   3   6      259.54      267.63      4.78 o 
   6   3   6        1.18        3.32      0.74 o 
   7   3   6        9.35       11.56      0.97 o 
   8   3   6       20.53       20.84      0.94 o 
   9   3   6        0.00        0.30      0.82 o 
  10   3   6        1.13        1.59      0.88 o 
  11   3   6       15.72       14.17      1.03 o 
  -7   4   6        6.63        5.28      0.98 o 
  -6   4   6       11.67       13.11      1.18 o 
  -5   4   6        0.01        0.76      1.01 o 
  -4   4   6        1.08        0.96      1.00 o 
  -3   4   6        0.22        0.16      0.93 o 
  -2   4   6        4.04        6.36      1.02 o 
  -1   4   6      139.71      127.14      4.86 o 
   0   4   6       32.52       46.49      1.42 o 
   1   4   6      393.88      465.82      8.37 o 
   2   4   6        0.27        1.68      1.12 o 
   3   4   6        0.14        0.46      1.20 o 
   4   4   6       34.62       38.07      1.36 o 
   5   4   6       20.67       20.49      1.06 o 
   6   4   6        0.07        0.90      0.98 o 
   7   4   6       81.46       76.33      2.25 o 
   8   4   6        1.92        2.68      1.01 o 
   9   4   6        1.18        2.05      0.84 o 
  10   4   6       14.05       13.29      1.19 o 
  11   4   6        1.46        1.87      0.91 o 
  -7   5   6        2.25        4.83      1.26 o 
  -6   5   6       25.72       30.70      1.47 o 
  -5   5   6      135.56      160.58      5.03 o 
  -4   5   6       38.70       35.13      1.41 o 
  -3   5   6       53.39       46.27      1.31 o 
  -2   5   6        0.07        0.59      1.09 o 
  -1   5   6       48.41       49.30      2.44 o 
   0   5   6        1.43        3.26      1.23 o 
   1   5   6      102.26      105.59      1.90 o 
   2   5   6        2.16        0.36      1.20 o 
   3   5   6        1.18        2.20      1.31 o 
   4   5   6       57.02       52.30      2.17 o 
   5   5   6       56.29       58.85      2.22 o 
   6   5   6       22.26       22.17      1.13 o 
   7   5   6       51.22       48.38      3.10 o 
   8   5   6       18.62       16.39      1.02 o 
   9   5   6        4.73        6.40      1.26 o 
  10   5   6        4.69        4.08      1.26 o 
  -6   6   6       55.40       60.15      2.08 o 
  -5   6   6        9.88       10.47      1.08 o 
  -4   6   6       23.23       28.51      1.25 o 
  -3   6   6        1.40        2.44      1.16 o 
  -2   6   6        1.58        2.31      1.07 o 
  -1   6   6        4.91        4.14      1.07 o 
   0   6   6        0.08        0.56      0.95 o 
   1   6   6       50.53       50.78      2.01 o 
   2   6   6       15.15       18.74      1.25 o 
   3   6   6      108.72      126.73      3.45 o 
   4   6   6        6.51        8.57      1.27 o 
   5   6   6        0.16        0.88      1.04 o 
   6   6   6       23.32       24.33      1.66 o 
   7   6   6        0.00        0.55      0.86 o 
   8   6   6        1.71        1.95      0.93 o 
   9   6   6       17.59       15.62      0.98 o 
  10   6   6        0.35        1.13      1.14 o 
  -5   7   6        0.42        2.05      1.07 o 
  -4   7   6       18.33       22.68      1.19 o 
  -3   7   6      122.38      142.93      3.69 o 
  -2   7   6       60.56       53.13      1.52 o 
  -1   7   6       55.96       54.08      1.46 o 
   0   7   6        1.13        0.99      0.97 o 
   1   7   6        0.81        1.73      1.13 o 
   2   7   6       25.54       28.94      1.57 o 
   3   7   6       45.68       43.48      1.56 o 
   4   7   6        7.41        7.88      1.35 o 
   5   7   6        2.75        2.13      1.12 o 
   6   7   6        6.04        5.77      1.08 o 
   7   7   6       23.10       24.02      1.17 o 
   8   7   6        5.09        4.64      0.88 o 
   9   7   6        8.54        9.35      1.04 o 
  -4   8   6       55.30       64.00      1.59 o 
  -3   8   6        3.03        5.16      1.23 o 
  -2   8   6        6.70        8.99      1.47 o 
  -1   8   6        4.63        6.08      1.25 o 
   0   8   6        5.50        6.01      1.36 o 
   1   8   6        3.67        2.24      1.45 o 
   2   8   6        0.03       -0.47      1.11 o 
   3   8   6       18.90       18.83      1.39 o 
   4   8   6        8.92        8.99      1.22 o 
   5   8   6       29.52       32.23      1.27 o 
   6   8   6        8.21        9.04      1.00 o 
   7   8   6        0.48        0.62      0.90 o 
   8   8   6       12.60       12.31      1.39 o 
   9   8   6        1.80        2.50      1.19 o 
  -3   9   6        0.66        1.22      1.54 o 
  -2   9   6        4.48        5.58      1.43 o 
  -1   9   6       78.05       82.57      8.45 o 
   0   9   6       31.49       25.52      1.76 o 
   1   9   6       19.39       20.46      1.60 o 
   2   9   6        0.04        0.17      1.22 o 
   3   9   6        3.89        4.58      1.21 o 
   4   9   6       22.66       24.08      1.45 o 
   5   9   6       22.30       20.98      1.13 o 
   6   9   6        6.89        5.88      1.02 o 
   7   9   6        3.10        3.09      1.16 o 
   8   9   6        0.55        0.72      1.00 o 
  -1  10   6        0.02        2.05      1.72 o 
   0  10   6        0.70        1.90      2.62 o 
   1  10   6        2.69        3.06      1.80 o 
   2  10   6        3.33        4.95      2.40 o 
   3  10   6        1.31        1.71      1.61 o 
   4  10   6        0.01        1.04      1.57 o 
   5  10   6        7.68        7.72      1.30 o 
   6  10   6        4.35        3.47      1.21 o 
  -3 -10   7        1.58        1.43      1.03 o 
  -2 -10   7        0.12        0.11      0.87 o 
  -1 -10   7       29.79       28.61      1.23 o 
   0 -10   7       44.08       40.83      1.36 o 
   1 -10   7        1.46        3.66      1.60 o 
   2 -10   7       36.44       30.20      1.55 o 
  -5  -9   7        0.59        1.45      1.36 o 
  -4  -9   7        0.74        0.62      1.28 o 
  -3  -9   7        0.29        1.14      1.15 o 
  -2  -9   7        0.05        1.02      0.94 o 
  -1  -9   7        6.61        4.63      0.96 o 
   0  -9   7      204.78      220.33      2.14 o 
   1  -9   7       98.20       94.55      2.86 o 
   2  -9   7        0.00        1.52      1.26 o 
   3  -9   7       17.60       13.59      1.12 o 
   4  -9   7        0.01        1.53      1.20 o 
  -6  -8   7       46.79       45.48      1.37 o 
  -5  -8   7      194.03      193.08      2.57 o 
  -4  -8   7        8.53        6.90      1.16 o 
  -3  -8   7        0.01        0.89      1.05 o 
  -2  -8   7        1.58        1.49      0.86 o 
  -1  -8   7        5.20        6.02      0.96 o 
   0  -8   7        2.32        2.09      0.88 o 
   1  -8   7      132.58      128.57      3.16 o 
   2  -8   7       70.42       73.26      1.48 o 
   3  -8   7        0.04        0.47      1.18 o 
   4  -8   7       46.95       40.01      2.08 o 
   5  -8   7        2.43        5.04      1.10 o 
   6  -8   7       12.17       14.61      1.20 o 
  -7  -7   7        0.69        1.30      0.99 o 
  -6  -7   7        1.68        1.37      1.08 o 
  -5  -7   7        9.44        8.76      1.15 o 
  -4  -7   7        2.89        1.39      1.46 o 
  -3  -7   7        6.85        7.03      1.22 o 
  -2  -7   7       11.00        9.11      1.25 o 
  -1  -7   7        5.02        4.47      0.96 o 
   0  -7   7        2.61        3.10      0.87 o 
   1  -7   7       58.39       48.95      1.40 o 
   2  -7   7      455.73      478.94      3.25 o 
   3  -7   7      147.37      134.30      2.05 o 
   4  -7   7        1.23        3.73      1.13 o 
   5  -7   7       13.26       10.25      0.96 o 
   6  -7   7        0.18        1.69      0.98 o 
   7  -7   7       34.69       40.17      1.11 o 
  -8  -6   7        5.80        5.76      0.95 o 
  -7  -6   7        0.68        1.20      0.86 o 
  -6  -6   7        6.70        6.12      1.15 o 
  -5  -6   7       96.29       92.15      1.43 o 
  -4  -6   7      211.90      211.16      3.58 o 
  -3  -6   7      421.64      448.88      7.68 o 
  -2  -6   7       42.96       39.41      1.30 o 
  -1  -6   7        0.89        1.76      0.79 o 
   0  -6   7        7.86        8.00      0.95 o 
   1  -6   7        2.37        2.62      0.89 o 
   2  -6   7        4.09        3.53      1.26 o 
   3  -6   7      418.10      415.92     10.30 o 
   4  -6   7       73.06       73.91      1.30 o 
   5  -6   7        1.50        1.98      0.83 o 
   6  -6   7       35.82       26.14      1.17 o 
   7  -6   7        2.87        8.76      1.02 o 
   8  -6   7       13.77       19.56      1.00 o 
  -8  -5   7        2.80        2.36      0.98 o 
  -7  -5   7       22.23       19.26      0.93 o 
  -6  -5   7        0.60        0.34      0.80 o 
  -5  -5   7        8.52        7.84      0.91 o 
  -4  -5   7        4.14        4.74      0.88 o 
  -3  -5   7       17.68       16.32      1.49 o 
  -2  -5   7       32.48       31.38      1.34 o 
  -1  -5   7       21.03       20.00      1.24 o 
   0  -5   7       96.54       91.40      1.25 o 
   1  -5   7       61.42       48.95      1.42 o 
   2  -5   7       19.12       16.50      1.16 o 
   3  -5   7      254.84      227.26      3.76 o 
   4  -5   7      820.49      895.65     16.91 o 
   5  -5   7      138.06      111.12      4.18 o 
   6  -5   7        6.65       10.54      0.91 o 
   7  -5   7        3.12        1.97      0.89 o 
   8  -5   7        2.49        1.71      0.89 o 
  -8  -4   7        1.22        3.08      1.13 o 
  -7  -4   7        4.58        4.58      0.89 o 
  -6  -4   7        8.98        9.72      0.88 o 
  -5  -4   7        1.11        1.94      0.77 o 
  -4  -4   7        0.44        0.96      0.81 o 
  -3  -4   7      338.57      341.50     12.88 o 
  -2  -4   7      845.45      848.16     30.25 o 
  -1  -4   7      907.56      979.37     19.28 o 
   0  -4   7      238.44      213.63      2.29 o 
   1  -4   7        7.04        5.31      0.81 o 
   2  -4   7        6.95        6.68      1.12 o 
   3  -4   7       11.38       12.28      0.93 o 
   4  -4   7        0.35        0.54      1.01 o 
   5  -4   7      741.76      741.06     11.53 o 
   6  -4   7       47.66       47.78      1.49 o 
   7  -4   7        9.68       11.11      1.02 o 
   8  -4   7       14.81        9.43      0.97 o 
   9  -4   7        0.41        3.91      0.93 o 
  -9  -3   7        0.24        0.23      1.88 o 
  -8  -3   7        7.92        6.16      0.97 o 
  -7  -3   7       19.82       21.76      1.11 o 
  -6  -3   7        4.53        2.37      0.86 o 
  -5  -3   7       67.90       69.74      1.26 o 
  -4  -3   7        1.16        1.42      0.83 o 
  -3  -3   7       86.95       77.92      3.52 o 
  -2  -3   7        8.21       11.26      0.88 o 
  -1  -3   7       43.10       46.98      1.11 o 
   0  -3   7      322.01      349.11      6.61 o 
   1  -3   7       62.54       65.03      1.59 o 
   2  -3   7      335.76      325.84     12.14 o 
   3  -3   7      292.03      249.71      8.53 o 
   4  -3   7       47.01       33.25      1.08 o 
   5  -3   7      421.83      399.47      5.01 o 
   6  -3   7      697.52      733.72     14.77 o 
   7  -3   7       85.38       73.16      1.84 o 
   8  -3   7        9.02       11.83      0.94 o 
   9  -3   7        0.06        1.08      0.85 o 
  10  -3   7        7.62        6.09      0.92 o 
  -9  -2   7        9.39        9.99      1.10 o 
  -8  -2   7        3.09        2.26      0.88 o 
  -7  -2   7        7.15        6.83      0.94 o 
  -6  -2   7       41.04       43.67      1.12 o 
  -5  -2   7        3.02        1.14      0.85 o 
  -4  -2   7       18.50       20.12      0.93 o 
  -3  -2   7        0.00       -0.55      0.81 o 
  -2  -2   7       23.92       25.08      1.08 o 
  -1  -2   7      918.79      938.25     27.76 o 
   0  -2   7     4303.67     4499.80    107.48 o 
   1  -2   7     2688.90     3182.69    103.57 o 
   2  -2   7      644.60      580.11     26.45 o 
   3  -2   7        2.82        0.81      1.35 o 
   4  -2   7        0.48        0.74      0.77 o 
   5  -2   7       56.07       51.00      1.15 o 
   6  -2   7        0.07        0.52      0.72 o 
   7  -2   7      592.09      604.52      9.30 o 
   8  -2   7       25.91       28.66      0.99 o 
   9  -2   7       18.39       22.63      1.15 o 
  10  -2   7        4.66        1.79      0.81 o 
  -9  -1   7        7.38        6.12      1.00 o 
  -8  -1   7        0.13        0.48      0.85 o 
  -7  -1   7        0.37        0.61      0.79 o 
  -6  -1   7       29.59       28.73      0.95 o 
  -5  -1   7      179.73      226.11     14.20 o 
  -4  -1   7       11.45        8.81      0.82 o 
  -3  -1   7      208.56      208.95      4.27 o 
  -2  -1   7       13.32       11.82      0.80 o 
  -1  -1   7      347.08      337.32     11.54 o 
   0  -1   7       97.16      110.01      3.20 o 
   1  -1   7       67.48       72.01      1.83 o 
   2  -1   7     1168.64     1288.47     55.07 o 
   3  -1   7       39.44       55.66      1.36 o 
   4  -1   7      298.60      289.76      4.87 o 
   5  -1   7      256.01      233.88      4.54 o 
   6  -1   7       35.82       34.65      1.21 o 
   7  -1   7      274.14      250.15      4.68 o 
   8  -1   7      308.42      338.51      7.52 o 
   9  -1   7       47.01       43.75      1.12 o 
  10  -1   7        3.31        5.67      0.96 o 
  -8   0   7       21.14       23.61      1.01 o 
  -7   0   7       28.47       32.50      1.11 o 
  -6   0   7       14.49       15.47      1.00 o 
  -5   0   7       27.00       23.36      1.02 o 
  -4   0   7      223.24      235.58     14.47 o 
  -3   0   7        3.35        3.85      1.04 o 
  -2   0   7       28.20       29.03      1.13 o 
  -1   0   7       17.93       15.20      1.00 o 
   0   0   7      194.46      234.92      4.66 o 
   1   0   7     1253.33     1230.10     31.81 o 
   2   0   7     7628.69     7962.27    293.27 o 
   3   0   7     2428.95     2927.79     55.44 o 
   4   0   7      425.20      391.88      8.18 o 
   5   0   7        1.29        1.94      0.80 o 
   6   0   7        9.60        7.07      0.86 o 
   7   0   7       58.67       56.32      1.20 o 
   8   0   7        1.28        2.58      1.07 o 
   9   0   7      282.40      276.52     10.08 o 
  10   0   7       14.17       17.01      0.97 o 
  11   0   7       13.04       14.31      1.16 o 
  -8   1   7        2.40        0.59      1.02 o 
  -7   1   7       20.35       17.69      1.78 o 
  -6   1   7        0.57        0.98      0.95 o 
  -5   1   7        9.01        8.26      0.86 o 
  -4   1   7       71.79       60.40      1.91 o 
  -3   1   7      339.61      459.82     12.60 o 
  -2   1   7       44.88       55.11      1.88 o 
  -1   1   7      390.12      377.69      7.31 o 
   0   1   7       41.38       31.05      1.52 o 
   1   1   7      485.32      472.05      5.86 o 
   2   1   7      450.06      447.58     11.37 o 
   3   1   7       44.51       38.48      2.08 o 
   4   1   7      738.64      788.90     24.19 o 
   5   1   7       10.46       11.33      1.05 o 
   6   1   7       72.57       69.34      1.10 o 
   7   1   7       77.01       65.87      1.15 o 
   8   1   7       17.43       17.39      0.91 o 
   9   1   7      128.30      120.33      1.78 o 
  10   1   7       98.30      106.12      2.17 o 
  11   1   7       24.76       23.84      1.20 o 
  -8   2   7       21.25       20.47      0.95 o 
  -7   2   7        4.74        5.65      0.92 o 
  -6   2   7       55.53       63.33      2.25 o 
  -5   2   7       53.66       55.41      1.62 o 
  -4   2   7       72.75       77.95      1.32 o 
  -3   2   7      105.00       97.13      3.24 o 
  -2   2   7      362.37      407.86     10.70 o 
  -1   2   7       57.82       57.39      2.04 o 
   0   2   7       14.50       15.54      1.16 o 
   1   2   7       80.92       73.98      1.35 o 
   2   2   7      340.66      405.44     27.12 o 
   3   2   7      435.28      444.40     16.52 o 
   4   2   7     2434.62     2403.73     51.05 o 
   5   2   7      702.17      763.54      9.51 o 
   6   2   7       65.33       55.61      2.55 o 
   7   2   7        5.21        5.89      0.93 o 
   8   2   7       10.47        9.48      1.07 o 
   9   2   7       30.94       31.60      1.61 o 
  10   2   7        4.23        5.61      1.16 o 
  11   2   7      107.40       95.70      3.04 o 
  -8   3   7       13.19       18.75      1.07 o 
  -7   3   7       33.55       28.37      1.09 o 
  -6   3   7        5.39        4.47      1.10 o 
  -5   3   7       34.74       30.15      1.12 o 
  -4   3   7        2.56        2.72      0.80 o 
  -3   3   7       20.37       19.07      0.92 o 
  -2   3   7       79.77       71.77      2.00 o 
  -1   3   7      342.25      454.32      5.04 o 
   0   3   7       37.92       52.47      1.37 o 
   1   3   7      346.80      322.21      6.18 o 
   2   3   7        7.32        5.72      1.30 o 
   3   3   7      141.89      151.79      2.00 o 
   4   3   7      487.68      511.73      9.37 o 
   5   3   7       53.36       54.92      1.42 o 
   6   3   7      207.75      202.49      8.08 o 
   7   3   7       11.69       11.27      0.96 o 
   8   3   7        1.78        1.11      1.02 o 
   9   3   7       21.65       20.05      1.32 o 
  10   3   7       13.72       12.27      0.92 o 
  11   3   7       40.24       39.10      2.14 o 
  -7   4   7        2.97        3.80      0.96 o 
  -6   4   7       50.46       51.18      1.41 o 
  -5   4   7        2.90        4.34      1.01 o 
  -4   4   7       61.13       73.83      1.53 o 
  -3   4   7       58.52       59.30      1.29 o 
  -2   4   7      125.50      137.63      3.31 o 
  -1   4   7      116.77      109.42      1.62 o 
   0   4   7      245.94      264.49      9.92 o 
   1   4   7       60.71       68.47      1.71 o 
   2   4   7        0.98        1.25      1.41 o 
   3   4   7       61.65       53.74      2.22 o 
   4   4   7      187.86      221.08      6.06 o 
   5   4   7       53.06       60.73      1.43 o 
   6   4   7      575.72      573.25     14.57 o 
   7   4   7      249.18      253.99      3.81 o 
   8   4   7        6.40        6.16      0.86 o 
   9   4   7        0.83        1.31      1.10 o 
  10   4   7        7.35        6.68      1.04 o 
  -7   5   7       38.59       34.14      1.84 o 
  -6   5   7        9.94       15.88      1.17 o 
  -5   5   7       35.38       31.52      1.29 o 
  -4   5   7        6.57        5.77      1.02 o 
  -3   5   7       22.27       18.77      1.15 o 
  -2   5   7        1.24        2.27      1.00 o 
  -1   5   7        5.16        5.45      1.02 o 
   0   5   7        0.27        1.13      1.04 o 
   1   5   7      453.72      572.05      8.65 o 
   2   5   7       26.16       29.53      1.51 o 
   3   5   7      101.08       99.69      2.64 o 
   4   5   7        0.01        0.13      1.08 o 
   5   5   7       19.95       20.94      1.01 o 
   6   5   7      241.88      241.21      3.03 o 
   7   5   7       14.06       15.67      0.95 o 
   8   5   7       38.58       36.11      1.07 o 
   9   5   7        7.39        7.29      0.96 o 
  10   5   7        2.32        1.99      1.15 o 
  -6   6   7        0.05        1.94      1.25 o 
  -5   6   7       15.46       11.32      1.09 o 
  -4   6   7       47.32       52.50      2.14 o 
  -3   6   7        0.00       -0.72      1.12 o 
  -2   6   7       34.64       42.90      1.82 o 
  -1   6   7       23.22       26.12      1.31 o 
   0   6   7       61.29       60.34      2.66 o 
   1   6   7       21.24       22.34      1.24 o 
   2   6   7       69.78       75.09      4.28 o 
   3   6   7       12.15       14.15      1.22 o 
   4   6   7        0.06        2.41      1.30 o 
   5   6   7       13.54       10.90      0.95 o 
   6   6   7       96.84      102.95      3.01 o 
   7   6   7        0.07       -0.32      0.92 o 
   8   6   7      210.07      201.50      5.92 o 
   9   6   7       93.64       89.59      2.56 o 
  10   6   7        0.35        1.25      1.01 o 
  -5   7   7       63.34       62.50      1.51 o 
  -4   7   7        2.26        6.00      1.28 o 
  -3   7   7       14.65       14.55      1.27 o 
  -2   7   7        3.35        4.38      1.28 o 
  -1   7   7        3.76        5.45      1.13 o 
   0   7   7        0.70        0.67      1.01 o 
   1   7   7        0.07        1.08      1.09 o 
   2   7   7       22.48       28.45      1.77 o 
   3   7   7      174.44      195.29      6.01 o 
   4   7   7       16.32       16.13      1.24 o 
   5   7   7        8.79        9.50      1.02 o 
   6   7   7        0.17       -0.51      0.88 o 
   7   7   7       11.09       11.40      1.11 o 
   8   7   7       95.55       93.26      2.37 o 
   9   7   7        3.03        3.48      0.90 o 
  -4   8   7        2.46        2.74      1.29 o 
  -3   8   7       38.45       34.72      1.47 o 
  -2   8   7       17.62       19.19      1.29 o 
  -1   8   7        3.51        3.91      1.33 o 
   0   8   7       17.54       21.24      1.30 o 
   1   8   7        7.50        9.77      1.50 o 
   2   8   7        8.09        6.80      1.42 o 
   3   8   7        3.38        3.36      1.11 o 
   4   8   7       15.83       13.89      1.19 o 
   5   8   7        4.36        4.12      1.12 o 
   6   8   7        0.53        0.09      0.89 o 
   7   8   7        2.02        3.27      1.14 o 
   8   8   7       37.88       37.86      1.16 o 
   9   8   7        1.54        2.10      1.60 o 
  -3   9   7       64.48       62.93      6.27 o 
  -2   9   7        0.04       -0.56      1.85 o 
  -1   9   7        0.46        1.44      1.38 o 
   0   9   7        0.00        0.30      1.46 o 
   1   9   7        0.07        0.28      1.65 o 
   2   9   7        1.78        1.86      1.48 o 
   3   9   7        0.15        1.28      1.34 o 
   4   9   7        9.11       12.10      1.20 o 
   5   9   7       26.83       29.11      1.11 o 
   6   9   7        7.48        5.84      1.03 o 
   7   9   7        0.15        0.93      0.96 o 
   8   9   7        0.05        0.79      1.74 o 
  -1  10   7       45.63       36.69      2.76 o 
   0  10   7        2.38       -0.59      2.58 o 
   1  10   7        6.44        6.46      1.73 o 
   2  10   7        6.85        8.04      1.89 o 
   3  10   7        5.34        7.74      1.41 o 
   4  10   7        0.00        0.34      1.21 o 
   5  10   7        0.55        1.06      0.98 o 
   6  10   7        3.38        3.05      1.20 o 
  -2 -10   8       14.51       15.94      1.18 o 
  -1 -10   8        1.11        0.30      1.13 o 
   0 -10   8       11.89       13.50      1.10 o 
   1 -10   8        2.96        3.94      1.15 o 
  -4  -9   8        2.50        3.14      1.15 o 
  -3  -9   8        0.04        0.15      1.01 o 
  -2  -9   8       14.63       14.69      1.25 o 
  -1  -9   8       10.88       12.21      1.11 o 
   0  -9   8       10.30       11.34      1.13 o 
   1  -9   8        0.44        1.58      1.09 o 
   2  -9   8       10.28       12.31      1.13 o 
   3  -9   8       15.72       15.38      1.16 o 
   4  -9   8        0.40        0.70      1.32 o 
  -6  -8   8        7.91        8.61      1.47 o 
  -5  -8   8       11.23        8.07      1.20 o 
  -4  -8   8        0.48        0.11      1.30 o 
  -3  -8   8       12.51       10.74      1.20 o 
  -2  -8   8        0.60        1.41      1.11 o 
  -1  -8   8       53.67       59.95      1.33 o 
   0  -8   8       23.84       31.62      1.19 o 
   1  -8   8        2.40        2.80      0.96 o 
   2  -8   8       22.61       27.06      1.25 o 
   3  -8   8        8.04        9.24      1.18 o 
   4  -8   8       10.81        6.98      1.14 o 
   5  -8   8        1.71        0.57      1.03 o 
  -6  -7   8        3.28        3.00      1.00 o 
  -5  -7   8      104.35      101.02      2.30 o 
  -4  -7   8        0.76        2.14      1.00 o 
  -3  -7   8        3.22        1.64      1.08 o 
  -2  -7   8        8.79        9.58      1.11 o 
  -1  -7   8        3.73        3.07      0.94 o 
   0  -7   8       51.74       51.78      1.21 o 
   1  -7   8        0.05       -0.38      0.91 o 
   2  -7   8       12.56       13.20      1.20 o 
   3  -7   8       14.01       16.63      1.33 o 
   4  -7   8       15.34       17.06      1.18 o 
   5  -7   8       25.06       23.72      1.11 o 
   6  -7   8        0.05        0.41      0.90 o 
   7  -7   8        3.99        4.84      0.98 o 
  -7  -6   8        0.00        0.81      1.06 o 
  -6  -6   8        1.71        1.65      1.06 o 
  -5  -6   8        0.69        0.67      1.06 o 
  -4  -6   8       60.55       63.90      1.64 o 
  -3  -6   8        4.39        4.14      1.09 o 
  -2  -6   8        1.35        2.04      1.07 o 
  -1  -6   8       51.74       49.72      1.58 o 
   0  -6   8        0.45        1.66      0.88 o 
   1  -6   8      122.02      127.39      2.26 o 
   2  -6   8       20.15       29.35      2.18 o 
   3  -6   8        0.04       -0.03      0.98 o 
   4  -6   8       31.87       38.01      1.14 o 
   5  -6   8       15.30       17.95      1.02 o 
   6  -6   8       11.01        6.00      0.90 o 
   7  -6   8        3.50        1.84      0.89 o 
   8  -6   8        3.25        4.88      0.95 o 
  -8  -5   8        6.59        6.86      0.98 o 
  -7  -5   8        1.46        1.36      0.84 o 
  -6  -5   8        3.25        3.61      0.81 o 
  -5  -5   8        2.34        3.63      0.80 o 
  -4  -5   8        8.53        7.46      0.98 o 
  -3  -5   8      318.31      333.26      2.52 o 
  -2  -5   8       20.39       20.18      1.34 o 
  -1  -5   8       40.28       31.83      1.26 o 
   0  -5   8       16.24       15.00      1.11 o 
   1  -5   8       17.57       16.40      0.93 o 
   2  -5   8      114.87      109.54      1.94 o 
   3  -5   8       18.10       15.07      1.30 o 
   4  -5   8        3.23        3.45      1.04 o 
   5  -5   8       46.02       51.10      1.55 o 
   6  -5   8       13.55       12.88      0.92 o 
   7  -5   8       16.77       13.08      1.01 o 
   8  -5   8        0.43        2.11      0.91 o 
  -8  -4   8        0.02        1.51      1.07 o 
  -7  -4   8       30.83       26.55      0.98 o 
  -6  -4   8        2.39        4.14      0.78 o 
  -5  -4   8       11.86       13.29      0.89 o 
  -4  -4   8        0.03        1.81      0.92 o 
  -3  -4   8       10.82       10.83      0.80 o 
  -2  -4   8      260.53      252.16      8.51 o 
  -1  -4   8        3.00        1.65      1.20 o 
   0  -4   8        6.48        5.48      1.02 o 
   1  -4   8      202.28      210.66      2.94 o 
   2  -4   8       49.59       42.23      1.53 o 
   3  -4   8      340.07      369.56     12.85 o 
   4  -4   8       12.49       16.74      1.10 o 
   5  -4   8        7.85        2.12      1.13 o 
   6  -4   8       28.26       32.61      1.09 o 
   7  -4   8       21.18       25.55      1.07 o 
   8  -4   8        6.29        4.30      1.04 o 
   9  -4   8        3.65        2.14      0.93 o 
  -8  -3   8        4.66        4.79      0.96 o 
  -7  -3   8       51.80       43.12      1.12 o 
  -6  -3   8       10.06        9.39      0.89 o 
  -5  -3   8        1.34        1.39      0.82 o 
  -4  -3   8        7.25        7.01      0.80 o 
  -3  -3   8        0.24        1.07      0.76 o 
  -2  -3   8       49.04       54.73      1.03 o 
  -1  -3   8      978.66     1010.31     45.43 o 
   0  -3   8       31.61       40.50      1.24 o 
   1  -3   8      204.12      176.75      3.24 o 
   2  -3   8       21.86       27.03      1.32 o 
   3  -3   8       12.41       10.67      1.18 o 
   4  -3   8       80.24       79.44      1.95 o 
   5  -3   8       35.37       33.91      1.15 o 
   6  -3   8        2.64        1.52      0.97 o 
   7  -3   8       36.03       37.56      0.96 o 
   8  -3   8        2.55        2.44      0.95 o 
   9  -3   8        3.68        2.41      0.96 o 
  10  -3   8        1.40        3.72      1.29 o 
  -8  -2   8        0.10        0.43      0.78 o 
  -7  -2   8        5.98        6.13      1.04 o 
  -6  -2   8        8.66        7.39      1.04 o 
  -5  -2   8       46.19       40.44      1.02 o 
  -4  -2   8       36.87       37.05      0.92 o 
  -3  -2   8      101.49      101.19      6.43 o 
  -2  -2   8       13.68       12.38      1.01 o 
  -1  -2   8       25.60       31.28      1.12 o 
   0  -2   8      602.26      609.68     22.07 o 
   1  -2   8       24.11       22.05      1.20 o 
   2  -2   8        7.50        8.31      1.06 o 
   3  -2   8      318.91      322.85      5.40 o 
   4  -2   8      234.30      193.33      5.66 o 
   5  -2   8      442.00      464.07     20.93 o 
   6  -2   8       44.47       53.57      1.58 o 
   7  -2   8        2.34        0.61      0.82 o 
   8  -2   8       17.06       20.76      0.99 o 
   9  -2   8       15.99       17.44      1.12 o 
  10  -2   8        1.74        1.79      1.19 o 
  -8  -1   8        8.46        9.10      1.16 o 
  -7  -1   8        2.97        3.90      1.04 o 
  -6  -1   8       27.50       25.10      1.08 o 
  -5  -1   8      115.34      105.40      2.62 o 
  -4  -1   8        8.82        8.39      0.97 o 
  -3  -1   8        0.62       -0.32      0.77 o 
  -2  -1   8       14.13       13.14      1.01 o 
  -1  -1   8        0.04        0.15      0.86 o 
   0  -1   8      252.10      286.34      9.05 o 
   1  -1   8     2169.35     2471.38     10.23 o 
   2  -1   8       47.08       76.70      1.48 o 
   3  -1   8      361.70      308.55     23.59 o 
   4  -1   8       42.12       54.34      1.42 o 
   5  -1   8        3.92        4.23      1.21 o 
   6  -1   8        0.88        0.98      1.07 o 
   7  -1   8       19.93       21.80      1.08 o 
   8  -1   8       17.10       16.60      1.19 o 
   9  -1   8        8.57        7.93      1.03 o 
  10  -1   8        0.11        0.86      1.12 o 
  -8   0   8        8.01        6.00      1.04 o 
  -7   0   8        4.33        5.13      0.88 o 
  -6   0   8        0.22        0.29      0.96 o 
  -5   0   8        1.30        2.59      0.84 o 
  -4   0   8       87.12       70.73      2.13 o 
  -3   0   8       88.31       90.72      1.70 o 
  -2   0   8      135.29      134.76      2.41 o 
  -1   0   8      183.06      198.40      9.96 o 
   0   0   8       86.87       84.13      1.97 o 
   1   0   8       85.12      114.92      1.83 o 
   2   0   8      351.26      343.87      8.37 o 
   3   0   8       17.59       21.06      1.38 o 
   4   0   8        0.10        1.14      0.86 o 
   5   0   8      194.82      188.74      6.08 o 
   6   0   8      235.40      220.34      7.15 o 
   7   0   8      217.65      230.23      2.87 o 
   8   0   8       71.63       87.96      1.57 o 
   9   0   8        0.05        0.09      1.14 o 
  10   0   8        5.36        7.39      0.90 o 
  -8   1   8        0.04        1.31      0.94 o 
  -7   1   8       58.28       55.78      1.76 o 
  -6   1   8       24.06       24.91      0.93 o 
  -5   1   8        8.12        6.59      0.79 o 
  -4   1   8       41.48       36.97      1.31 o 
  -3   1   8      271.99      261.19      6.26 o 
  -2   1   8        3.84        6.25      0.90 o 
  -1   1   8        8.22        7.08      1.11 o 
   0   1   8       21.91       22.05      1.13 o 
   1   1   8        4.00        1.37      0.97 o 
   2   1   8      516.77      581.44     11.47 o 
   3   1   8     1190.05     1378.44     40.90 o 
   4   1   8      249.89      318.62      2.77 o 
   5   1   8      170.49      152.89      4.81 o 
   6   1   8       53.71       61.29      1.19 o 
   7   1   8       43.41       43.82      1.03 o 
   8   1   8       13.70       15.33      1.12 o 
   9   1   8        4.84        4.36      1.06 o 
  10   1   8       28.48       31.10      1.26 o 
  11   1   8        0.19        0.88      1.01 o 
  -8   2   8        3.99        6.64      1.20 o 
  -7   2   8        1.21        0.56      0.83 o 
  -6   2   8       38.22       29.71      1.55 o 
  -5   2   8        0.09       -0.63      0.96 o 
  -4   2   8        0.91        1.52      0.88 o 
  -3   2   8        7.45        6.95      0.83 o 
  -2   2   8      296.01      282.08      6.66 o 
  -1   2   8      201.44      217.23      4.89 o 
   0   2   8      150.90      138.54      5.77 o 
   1   2   8      240.01      290.12      8.99 o 
   2   2   8      104.24      104.89      2.28 o 
   3   2   8      160.86      201.75      5.92 o 
   4   2   8        4.63        7.41      1.09 o 
   5   2   8        0.04        0.79      1.25 o 
   6   2   8        1.59        1.98      0.87 o 
   7   2   8       45.11       47.82      1.20 o 
   8   2   8      133.45      123.95      4.43 o 
   9   2   8       92.40       97.79      3.19 o 
  10   2   8       50.01       54.44      2.93 o 
  11   2   8        0.08        1.09      0.97 o 
  -7   3   8        7.24        8.98      0.93 o 
  -6   3   8        0.13       -0.11      1.27 o 
  -5   3   8      113.04      109.03      1.43 o 
  -4   3   8       22.90       23.83      1.08 o 
  -3   3   8        0.64        2.52      0.90 o 
  -2   3   8       12.05       11.50      1.10 o 
  -1   3   8      363.56      356.46      8.87 o 
   0   3   8        3.22        4.39      1.16 o 
   1   3   8        1.50        1.88      1.20 o 
   2   3   8       30.57       30.47      1.32 o 
   3   3   8        4.05        1.89      1.43 o 
   4   3   8      423.31      434.79      8.13 o 
   5   3   8      179.38      210.66      9.84 o 
   6   3   8      218.04      229.61     10.04 o 
   7   3   8       39.13       38.89      1.15 o 
   8   3   8       33.23       36.23      1.14 o 
   9   3   8       46.88       46.91      1.30 o 
  10   3   8       19.60       18.87      1.15 o 
  11   3   8        0.06       -0.19      1.33 o 
  -7   4   8        1.14        2.81      1.06 o 
  -6   4   8        6.05        8.24      0.98 o 
  -5   4   8        2.26        0.37      1.16 o 
  -4   4   8       99.69       81.51      1.73 o 
  -3   4   8        9.67        9.44      0.89 o 
  -2   4   8        3.65        4.46      1.08 o 
  -1   4   8       54.88       58.80      1.85 o 
   0   4   8      168.63      154.02      2.74 o 
   1   4   8      157.10      148.03      6.63 o 
   2   4   8       12.94       14.02      0.99 o 
   3   4   8      178.93      193.29      4.64 o 
   4   4   8       16.44        9.73      1.21 o 
   5   4   8      109.69      122.28      3.02 o 
   6   4   8       15.88       14.19      1.18 o 
   7   4   8        0.03        0.50      0.92 o 
   8   4   8        0.18        0.80      0.95 o 
   9   4   8        0.76        0.68      1.06 o 
  10   4   8       66.95       60.05      1.37 o 
  -6   5   8        0.20       -0.50      1.03 o 
  -5   5   8        7.27        5.36      0.97 o 
  -4   5   8        2.27        1.25      1.01 o 
  -3   5   8      112.48      111.43      2.71 o 
  -2   5   8        3.15        4.85      1.04 o 
  -1   5   8        5.06        5.56      1.00 o 
   0   5   8        2.93        4.79      1.14 o 
   1   5   8      189.26      185.57      2.71 o 
   2   5   8        1.99        2.48      1.34 o 
   3   5   8        0.04        1.50      1.27 o 
   4   5   8        9.43        8.43      1.29 o 
   5   5   8        0.05        0.27      1.01 o 
   6   5   8      122.44      132.97      2.02 o 
   7   5   8       34.58       44.25      1.45 o 
   8   5   8       85.77       88.19      2.53 o 
   9   5   8        6.83        6.14      0.96 o 
  10   5   8       12.84       11.80      1.37 o 
  -5   6   8        0.35        0.61      1.24 o 
  -4   6   8        2.73        3.92      1.01 o 
  -3   6   8        5.52        3.75      1.19 o 
  -2   6   8      125.07      105.13      4.15 o 
  -1   6   8       23.65       22.68      1.16 o 
   0   6   8       10.61       10.72      1.09 o 
   1   6   8       76.13       70.46      1.47 o 
   2   6   8       14.43       12.01      1.40 o 
   3   6   8       52.42       52.63      1.45 o 
   4   6   8        0.13        0.32      1.05 o 
   5   6   8       62.98       59.85      2.26 o 
   6   6   8        0.19        0.27      0.92 o 
   7   6   8       50.19       50.41      1.58 o 
   8   6   8       22.79       22.72      1.05 o 
   9   6   8        1.50        1.48      0.83 o 
  10   6   8        0.06        0.30      1.13 o 
  -5   7   8        1.53        2.16      1.24 o 
  -4   7   8        4.01        4.73      1.23 o 
  -3   7   8        5.12        5.06      1.24 o 
  -2   7   8        7.90        6.30      1.12 o 
  -1   7   8       43.58       43.54      2.22 o 
   0   7   8        1.07        1.81      1.20 o 
   1   7   8        7.07        6.98      1.14 o 
   2   7   8       12.97       14.46      1.39 o 
   3   7   8       62.97       59.06      2.24 o 
   4   7   8        0.65        1.90      1.30 o 
   5   7   8        0.45        1.29      1.12 o 
   6   7   8        0.47        0.12      1.06 o 
   7   7   8        0.66        1.50      1.05 o 
   8   7   8       20.84       21.95      1.14 o 
   9   7   8        4.15        3.38      1.13 o 
  -3   8   8        3.35        1.47      1.13 o 
  -2   8   8        1.31        3.15      1.38 o 
  -1   8   8        5.29        5.47      1.31 o 
   0   8   8       89.67       90.04      2.14 o 
   1   8   8       16.11       17.14      1.54 o 
   2   8   8       13.32       13.31      1.31 o 
   3   8   8       42.54       38.75      1.37 o 
   4   8   8        2.90        1.25      1.14 o 
   5   8   8       11.66       12.86      1.36 o 
   6   8   8        0.21        1.01      0.99 o 
   7   8   8       15.35       15.39      1.19 o 
   8   8   8        0.05        1.05      0.93 o 
  -2   9   8        6.43        6.98      1.49 o 
  -1   9   8        2.59        1.50      1.19 o 
   0   9   8        9.06        8.26      1.08 o 
   1   9   8        9.78       10.60      1.42 o 
   2   9   8        1.98        2.54      1.28 o 
   3   9   8        1.94        1.71      1.37 o 
   4   9   8        5.48        7.59      1.44 o 
   5   9   8       20.50       19.01      1.41 o 
   6   9   8        0.01        0.16      0.98 o 
   7   9   8        0.73        2.33      1.05 o 
   0  10   8        1.84        2.56      1.70 o 
   1  10   8        1.03       -0.39      2.03 o 
   2  10   8       40.11       37.82      1.74 o 
   3  10   8        7.03        6.83      1.60 o 
   4  10   8        7.30        7.39      1.45 o 
   5  10   8       15.13       14.07      1.50 o 
  -4  -9   9        0.64        1.42      2.55 o 
  -3  -9   9       10.53       12.48      1.14 o 
  -2  -9   9       52.18       51.57      1.39 o 
  -1  -9   9      201.26      206.66      2.53 o 
   0  -9   9       55.40       57.06      1.33 o 
   1  -9   9        3.88        4.00      0.92 o 
   2  -9   9        5.62        5.46      0.96 o 
   3  -9   9        2.01        1.98      1.26 o 
  -5  -8   9        1.63        1.32      1.16 o 
  -4  -8   9        4.85        4.21      1.02 o 
  -3  -8   9       15.45       18.73      1.11 o 
  -2  -8   9        1.54        0.71      1.15 o 
  -1  -8   9        9.12        7.65      1.01 o 
   0  -8   9      190.72      193.03      1.81 o 
   1  -8   9        0.42        0.66      0.95 o 
   2  -8   9        0.07        0.42      0.94 o 
   3  -8   9       10.95        9.51      1.23 o 
   4  -8   9       26.57       29.49      1.41 o 
   5  -8   9        1.15        2.03      1.20 o 
  -6  -7   9       81.78       84.19      4.46 o 
  -5  -7   9      122.82      116.33      4.98 o 
  -4  -7   9        6.52        6.25      1.11 o 
  -3  -7   9        0.38        0.55      1.08 o 
  -2  -7   9        3.43        3.32      1.09 o 
  -1  -7   9        9.96       13.24      1.17 o 
   0  -7   9      110.05      117.91      2.30 o 
   1  -7   9      544.37      589.96     12.25 o 
   2  -7   9       75.23       76.58      1.28 o 
   3  -7   9       19.71       17.83      1.37 o 
   4  -7   9       16.77       14.35      1.12 o 
   5  -7   9        3.35        2.65      0.97 o 
   6  -7   9        3.61        2.86      1.03 o 
  -7  -6   9        0.18        1.18      0.92 o 
  -6  -6   9        0.24        0.70      1.45 o 
  -5  -6   9        5.98        6.35      1.20 o 
  -4  -6   9      337.83      347.60      2.77 o 
  -3  -6   9        0.00       -0.26      1.05 o 
  -2  -6   9        6.35        4.61      0.94 o 
  -1  -6   9       53.09       58.66      1.47 o 
   0  -6   9        4.35        3.63      1.15 o 
   1  -6   9       57.88       53.80      1.31 o 
   2  -6   9      508.99      515.14     16.46 o 
   3  -6   9       13.33       10.79      1.26 o 
   4  -6   9        3.97        4.43      0.93 o 
   5  -6   9       16.59       13.40      1.08 o 
   6  -6   9       40.43       42.34      1.17 o 
   7  -6   9        6.73        6.81      0.93 o 
  -7  -5   9        0.10        0.64      0.82 o 
  -6  -5   9       31.01       29.48      1.48 o 
  -5  -5   9       22.66       22.74      1.29 o 
  -4  -5   9      281.13      296.63      5.74 o 
  -3  -5   9      282.95      276.96      4.57 o 
  -2  -5   9       32.99       34.45      1.27 o 
  -1  -5   9        8.07        7.81      0.96 o 
   0  -5   9       12.58       12.01      1.16 o 
   1  -5   9        0.12       -0.30      1.14 o 
   2  -5   9       88.74       91.20      2.37 o 
   3  -5   9     1233.97     1342.78     26.88 o 
   4  -5   9      115.98      118.72      1.74 o 
   5  -5   9       51.11       52.39      1.10 o 
   6  -5   9       19.15       16.29      0.96 o 
   7  -5   9        1.72        0.39      0.98 o 
   8  -5   9        2.19        1.99      0.94 o 
  -7  -4   9        8.99        9.29      0.95 o 
  -6  -4   9        5.39        6.62      0.87 o 
  -5  -4   9        3.52        3.40      0.85 o 
  -4  -4   9        0.22        0.89      0.74 o 
  -3  -4   9       91.56       82.95      2.63 o 
  -2  -4   9      818.13      854.25     13.97 o 
  -1  -4   9       11.18       12.64      1.09 o 
   0  -4   9       14.88       11.56      1.06 o 
   1  -4   9       74.46       78.96      1.47 o 
   2  -4   9        4.25        2.52      1.23 o 
   3  -4   9      121.43       96.28      2.42 o 
   4  -4   9      821.78      795.51     12.43 o 
   5  -4   9       31.58       30.41      1.17 o 
   6  -4   9       22.02       24.66      0.95 o 
   7  -4   9       12.80       10.26      0.90 o 
   8  -4   9       31.79       32.40      1.04 o 
   9  -4   9       10.48        8.32      0.86 o 
  -8  -3   9       19.63       17.40      1.03 o 
  -7  -3   9        0.42        0.14      1.03 o 
  -6  -3   9        0.98        0.13      0.70 o 
  -5  -3   9       12.69       12.19      0.82 o 
  -4  -3   9       60.67       62.07      1.92 o 
  -3  -3   9      140.55      133.85      2.85 o 
  -2  -3   9      622.87      597.24     10.72 o 
  -1  -3   9      715.81      766.43      6.41 o 
   0  -3   9      120.99      120.52      1.50 o 
   1  -3   9       33.95       37.50      1.21 o 
   2  -3   9       29.40       30.13      1.01 o 
   3  -3   9       87.17       76.69      1.85 o 
   4  -3   9        0.06       -0.03      1.23 o 
   5  -3   9     1646.60     1775.59     29.52 o 
   6  -3   9      111.51      110.38      2.66 o 
   7  -3   9       65.00       71.31      1.85 o 
   8  -3   9        8.48        5.99      0.99 o 
   9  -3   9        0.38        0.12      1.15 o 
  -8  -2   9       40.44       40.91      1.05 o 
  -7  -2   9       28.59       28.02      1.01 o 
  -6  -2   9        2.99        3.85      0.83 o 
  -5  -2   9       35.38       36.33      1.45 o 
  -4  -2   9        6.50       10.23      1.04 o 
  -3  -2   9        8.57        8.37      0.85 o 
  -2  -2   9        5.82        7.96      1.01 o 
  -1  -2   9      522.15      500.82     11.45 o 
   0  -2   9     1342.14     1498.22     33.33 o 
   1  -2   9       96.16      115.96      2.93 o 
   2  -2   9       42.82       38.28      1.78 o 
   3  -2   9       24.63       24.20      1.21 o 
   4  -2   9        0.00        0.91      1.35 o 
   5  -2   9      156.87      131.39      2.42 o 
   6  -2   9      584.81      573.39     11.75 o 
   7  -2   9       23.87       23.22      1.11 o 
   8  -2   9       32.69       32.72      1.25 o 
   9  -2   9        7.45        8.00      1.15 o 
  10  -2   9       11.37       10.54      0.99 o 
  -8  -1   9       21.86       20.88      0.95 o 
  -7  -1   9        0.79        1.75      0.82 o 
  -6  -1   9       43.02       41.35      1.21 o 
  -5  -1   9        1.39        1.33      1.01 o 
  -4  -1   9        1.80        0.96      1.00 o 
  -3  -1   9      103.27       97.76      4.28 o 
  -2  -1   9      111.52      103.53      1.32 o 
  -1  -1   9      566.60      553.41      6.62 o 
   0  -1   9     1177.46     1271.70     19.97 o 
   1  -1   9     1417.16     1504.51      7.10 o 
   2  -1   9      195.13      182.97      7.77 o 
   3  -1   9       20.77       21.83      1.29 o 
   4  -1   9       45.98       38.99      1.73 o 
   5  -1   9      239.62      221.46      7.09 o 
   6  -1   9       28.78       26.71      1.36 o 
   7  -1   9      955.98      974.50     32.73 o 
   8  -1   9       67.07       62.05      1.19 o 
   9  -1   9       41.06       45.23      1.14 o 
  10  -1   9        1.69       -0.29      0.99 o 
  -8   0   9        6.37        4.85      1.06 o 
  -7   0   9       15.53       16.85      0.99 o 
  -6   0   9       55.78       60.30      1.63 o 
  -5   0   9       42.16       35.17      1.03 o 
  -4   0   9        2.68        2.50      0.82 o 
  -3   0   9       52.87       55.90      1.16 o 
  -2   0   9        0.63        0.17      0.88 o 
  -1   0   9        7.35        7.21      0.84 o 
   0   0   9       40.07       43.46      1.36 o 
   1   0   9     1657.37     1722.97     17.18 o 
   2   0   9      848.96      982.70     12.12 o 
   3   0   9      113.77      153.76      6.77 o 
   4   0   9       84.72       79.66      3.22 o 
   5   0   9        7.55        9.34      1.02 o 
   6   0   9        7.08        8.19      1.04 o 
   7   0   9      154.20      161.22      2.97 o 
   8   0   9      253.97      247.64      3.96 o 
   9   0   9       15.07       13.30      1.17 o 
  10   0   9       17.88       17.56      1.07 o 
  -7   1   9       11.42       10.16      1.02 o 
  -6   1   9       47.06       46.11      1.20 o 
  -5   1   9        0.11       -0.37      0.96 o 
  -4   1   9       24.42       25.64      0.95 o 
  -3   1   9        5.62        6.73      0.77 o 
  -2   1   9        3.34        3.00      0.93 o 
  -1   1   9      319.10      322.23      8.16 o 
   0   1   9      180.50      155.68      1.97 o 
   1   1   9     1326.82     1319.02     22.97 o 
   2   1   9      942.70     1031.26     11.08 o 
   3   1   9     1182.46     1265.92     27.84 o 
   4   1   9       87.88       98.20      3.57 o 
   5   1   9        0.26        0.45      0.82 o 
   6   1   9       29.43       29.83      1.05 o 
   7   1   9      175.16      163.68      5.22 o 
   8   1   9       32.97       30.40      1.15 o 
   9   1   9      441.89      451.88     10.24 o 
  10   1   9       38.64       35.07      1.18 o 
  -7   2   9        1.55        0.35      1.06 o 
  -6   2   9       34.20       30.95      2.46 o 
  -5   2   9       15.48       13.54      0.94 o 
  -4   2   9       30.70       25.01      1.06 o 
  -3   2   9       33.03       31.89      1.13 o 
  -2   2   9       59.34       58.57      1.15 o 
  -1   2   9       30.60       36.62      1.96 o 
   0   2   9       42.75       39.34      1.29 o 
   1   2   9        7.43        5.86      0.97 o 
   2   2   9       78.81       93.00      4.24 o 
   3   2   9     1379.15     1362.94     46.34 o 
   4   2   9      152.73      183.45      1.92 o 
   5   2   9       32.30       46.74      1.62 o 
   6   2   9       72.37       68.55      3.60 o 
   7   2   9        7.50       10.42      0.99 o 
   8   2   9       24.23       25.47      1.07 o 
   9   2   9       80.45       76.63      3.41 o 
  10   2   9      100.94       92.04      4.69 o 
  -7   3   9        0.13       -0.40      1.04 o 
  -6   3   9       48.80       42.97      1.42 o 
  -5   3   9       57.41       54.73      1.25 o 
  -4   3   9       51.72       45.36      0.99 o 
  -3   3   9        8.03        8.90      0.92 o 
  -2   3   9        3.02        3.29      0.91 o 
  -1   3   9       16.24       18.21      1.00 o 
   0   3   9       12.02       12.94      1.04 o 
   1   3   9      200.10      209.13      1.91 o 
   2   3   9      120.14       91.36      2.31 o 
   3   3   9      956.30      939.17     15.16 o 
   4   3   9      298.07      308.08      9.84 o 
   5   3   9      473.97      512.49      6.43 o 
   6   3   9       15.50       17.21      1.18 o 
   7   3   9        1.05        1.47      0.81 o 
   8   3   9        2.67        3.68      0.96 o 
   9   3   9       61.11       62.87      1.75 o 
  10   3   9       42.87       40.74      1.77 o 
  -6   4   9        1.32        1.80      0.92 o 
  -5   4   9        3.29        2.65      1.04 o 
  -4   4   9       84.79       81.22      2.24 o 
  -3   4   9       16.12       11.96      1.16 o 
  -2   4   9       19.84       12.82      1.04 o 
  -1   4   9       13.74       17.45      1.15 o 
   0   4   9      228.59      208.68      7.56 o 
   1   4   9        2.05        2.28      1.10 o 
   2   4   9       35.48       34.54      1.08 o 
   3   4   9       15.83       15.15      1.41 o 
   4   4   9       60.25       60.20      1.93 o 
   5   4   9      495.21      501.05     16.99 o 
   6   4   9       20.26       26.33      1.62 o 
   7   4   9       16.47       17.88      1.18 o 
   8   4   9       20.38       21.55      1.06 o 
   9   4   9        2.26        3.99      0.99 o 
  10   4   9       26.90       22.73      1.26 o 
  -6   5   9        1.85        3.00      1.24 o 
  -5   5   9        0.01        0.64      1.15 o 
  -4   5   9       82.35       72.84      1.41 o 
  -3   5   9      140.83      123.10      3.24 o 
  -2   5   9       35.47       28.80      1.19 o 
  -1   5   9       23.71       24.05      1.15 o 
   0   5   9        2.67        5.12      0.93 o 
   1   5   9       23.03       27.66      1.29 o 
   2   5   9        7.41        5.63      1.03 o 
   3   5   9       34.78       33.71      1.48 o 
   4   5   9       44.34       44.42      1.62 o 
   5   5   9      308.71      321.47      7.89 o 
   6   5   9      135.57      138.83      3.32 o 
   7   5   9      120.64      122.21      2.51 o 
   8   5   9        2.89        2.59      0.97 o 
   9   5   9        0.34        1.20      0.86 o 
  10   5   9        0.84        1.07      1.33 o 
  -5   6   9        0.04        0.88      0.99 o 
  -4   6   9        2.14        1.81      0.96 o 
  -3   6   9        2.21        3.12      1.20 o 
  -2   6   9       91.00       93.71      2.44 o 
  -1   6   9       15.58       11.34      1.02 o 
   0   6   9       38.13       26.93      1.02 o 
   1   6   9       22.35       20.80      1.13 o 
   2   6   9      246.00      242.12      7.17 o 
   3   6   9        1.77        4.09      1.37 o 
   4   6   9        7.43        8.65      1.25 o 
   5   6   9       15.63       15.32      1.06 o 
   6   6   9       38.80       41.86      1.22 o 
   7   6   9      174.03      175.46      1.67 o 
   8   6   9        3.18        3.66      1.28 o 
   9   6   9        8.57       10.96      1.01 o 
  10   6   9        2.99        2.76      1.49 o 
  -4   7   9        2.54        3.95      1.05 o 
  -3   7   9        0.06        1.79      1.20 o 
  -2   7   9       87.82       84.80      1.46 o 
  -1   7   9      188.48      166.43      6.05 o 
   0   7   9       32.63       28.00      1.21 o 
   1   7   9        6.16        5.11      1.22 o 
   2   7   9        7.05        7.65      1.44 o 
   3   7   9        9.42       10.26      1.34 o 
   4   7   9        1.94        2.36      1.10 o 
   5   7   9        5.55        5.48      1.36 o 
   6   7   9       12.37       17.41      1.02 o 
   7   7   9       77.06       84.06      1.47 o 
   8   7   9       60.10       64.54      1.42 o 
   9   7   9       30.94       29.35      1.14 o 
  -3   8   9        0.62        1.53      1.27 o 
  -2   8   9        1.97        1.94      1.08 o 
  -1   8   9        0.03        1.63      1.13 o 
   0   8   9       42.68       43.47      1.30 o 
   1   8   9       13.64       14.54      1.14 o 
   2   8   9       45.02       42.65      1.58 o 
   3   8   9       25.74       19.10      1.38 o 
   4   8   9      102.51      102.88      1.87 o 
   5   8   9        3.21        5.05      1.19 o 
   6   8   9        2.10        3.79      1.14 o 
   7   8   9        7.40        9.03      1.11 o 
   8   8   9       21.82       19.64      1.15 o 
  -1   9   9        0.23        1.09      1.22 o 
   0   9   9       51.46       50.31      1.65 o 
   1   9   9      135.97      121.30      4.55 o 
   2   9   9       23.11       20.25      1.81 o 
   3   9   9        0.03        0.97      1.16 o 
   4   9   9        1.16        1.45      1.32 o 
   5   9   9        1.16        2.18      1.32 o 
   6   9   9        0.22       -0.08      1.18 o 
   7   9   9        0.71        0.49      1.00 o 
   1  10   9        3.09        2.76      1.80 o 
   2  10   9        9.56       10.69      1.72 o 
   3  10   9        8.66        9.41      1.35 o 
   4  10   9       25.65       23.71      1.43 o 
  -2  -9  10       62.08       60.76      1.48 o 
  -1  -9  10      111.20      116.11      2.96 o 
   0  -9  10        1.65        1.04      1.19 o 
   1  -9  10        2.19        1.97      1.04 o 
   2  -9  10       13.42       11.14      0.98 o 
   3  -9  10       14.67       15.64      2.22 o 
  -4  -8  10        0.85        1.12      1.09 o 
  -3  -8  10        0.71        1.13      1.31 o 
  -2  -8  10        4.91        5.51      0.96 o 
  -1  -8  10       97.25       99.63      2.39 o 
   0  -8  10      362.34      372.18      2.84 o 
   1  -8  10       15.53       14.28      1.15 o 
   2  -8  10       23.04       23.18      1.06 o 
   3  -8  10        7.78        8.32      1.13 o 
   4  -8  10        9.02        7.91      1.06 o 
   5  -8  10        0.86        1.33      1.16 o 
  -5  -7  10        4.16        5.82      1.35 o 
  -4  -7  10        8.67        8.49      1.20 o 
  -3  -7  10        4.54        3.39      1.20 o 
  -2  -7  10       37.63       43.86      1.75 o 
  -1  -7  10       71.44       67.36      1.63 o 
   0  -7  10      272.35      257.91      4.25 o 
   1  -7  10      217.96      235.44      2.53 o 
   2  -7  10        0.51        0.57      0.96 o 
   3  -7  10        1.63        1.02      1.30 o 
   4  -7  10       28.16       26.48      1.29 o 
   5  -7  10       28.15       29.84      1.29 o 
   6  -7  10        4.10        8.06      1.15 o 
  -6  -6  10       20.19       21.12      1.38 o 
  -5  -6  10      167.94      157.50      5.66 o 
  -4  -6  10       31.09       35.57      1.54 o 
  -3  -6  10        0.01        0.45      1.04 o 
  -2  -6  10        1.07        1.82      1.17 o 
  -1  -6  10        0.37        1.54      1.06 o 
   0  -6  10        6.87        8.90      1.06 o 
   1  -6  10      255.63      262.85      3.52 o 
   2  -6  10      793.96      850.48     26.68 o 
   3  -6  10       37.43       33.66      1.20 o 
   4  -6  10       45.95       53.18      1.42 o 
   5  -6  10       18.57       17.45      1.04 o 
   6  -6  10        7.01        8.42      1.02 o 
   7  -6  10        0.14        1.26      0.87 o 
  -7  -5  10        5.28        5.72      1.05 o 
  -6  -5  10        2.39        2.84      1.00 o 
  -5  -5  10        0.75        0.86      1.08 o 
  -4  -5  10        0.13       -0.53      0.93 o 
  -3  -5  10       25.11       23.02      1.09 o 
  -2  -5  10        5.15        6.72      1.19 o 
  -1  -5  10       23.18       21.67      1.17 o 
   0  -5  10      101.11      116.35      4.71 o 
   1  -5  10      125.50      113.54      1.64 o 
   2  -5  10      912.12      912.16     25.59 o 
   3  -5  10      298.81      340.24      4.64 o 
   4  -5  10        0.25        0.59      1.12 o 
   5  -5  10        0.05        1.91      1.04 o 
   6  -5  10       25.55       24.81      0.99 o 
   7  -5  10       25.42       29.47      1.04 o 
   8  -5  10       19.93       28.82      1.18 o 
  -7  -4  10        0.88        1.48      1.00 o 
  -6  -4  10       19.68       20.93      1.33 o 
  -5  -4  10       18.65       21.55      1.68 o 
  -4  -4  10       48.44       56.18      1.66 o 
  -3  -4  10      444.86      445.23     11.40 o 
  -2  -4  10       31.79       35.18      2.73 o 
  -1  -4  10        6.27        4.56      0.79 o 
   0  -4  10        0.11       -0.21      0.94 o 
   1  -4  10        0.04        0.64      1.15 o 
   2  -4  10        0.02        0.11      1.17 o 
   3  -4  10      540.38      548.91      6.48 o 
   4  -4  10     1315.43     1403.88     21.90 o 
   5  -4  10       87.66       80.14      2.65 o 
   6  -4  10       51.25       56.25      1.22 o 
   7  -4  10       23.60       20.83      1.04 o 
   8  -4  10        2.12        2.37      0.88 o 
   9  -4  10        0.86        0.48      1.21 o 
  -7  -3  10        3.21        2.84      0.95 o 
  -6  -3  10       28.95       27.18      1.13 o 
  -5  -3  10       19.59       21.02      1.05 o 
  -4  -3  10        0.00        0.45      0.83 o 
  -3  -3  10        4.26        5.73      0.88 o 
  -2  -3  10        3.96        4.35      0.78 o 
  -1  -3  10       74.12       69.18      1.69 o 
   0  -3  10        2.25        1.85      0.91 o 
   1  -3  10      126.47      134.83      3.75 o 
   2  -3  10      145.41      167.07      2.14 o 
   3  -3  10      173.01      147.96      5.14 o 
   4  -3  10     1949.91     1911.06     57.30 o 
   5  -3  10      231.79      272.82      2.85 o 
   6  -3  10        0.65        1.63      1.04 o 
   7  -3  10        5.73        8.04      1.10 o 
   8  -3  10       12.46       11.77      1.11 o 
   9  -3  10        8.77        8.95      1.16 o 
  -7  -2  10        7.06        7.98      0.91 o 
  -6  -2  10        7.41        7.37      1.18 o 
  -5  -2  10        1.42        1.45      0.90 o 
  -4  -2  10       14.63       14.43      0.99 o 
  -3  -2  10       13.06       11.62      1.00 o 
  -2  -2  10      133.19      140.85      5.38 o 
  -1  -2  10      878.72      886.51     12.96 o 
   0  -2  10       25.70       29.99      1.03 o 
   1  -2  10       80.64       71.30      1.57 o 
   2  -2  10        6.02        3.88      0.91 o 
   3  -2  10        1.27        1.74      1.20 o 
   4  -2  10       13.18       12.41      1.26 o 
   5  -2  10      617.24      628.17     14.76 o 
   6  -2  10     1120.18     1126.91     29.53 o 
   7  -2  10      131.61      123.86      2.00 o 
   8  -2  10       39.35       41.91      1.23 o 
   9  -2  10       13.79       10.42      1.18 o 
  10  -2  10        0.08        1.07      0.97 o 
  -7  -1  10      139.50      125.88      3.96 o 
  -6  -1  10      131.31      118.73      3.61 o 
  -5  -1  10        0.76        1.49      0.82 o 
  -4  -1  10       76.09       82.68      1.36 o 
  -3  -1  10       47.38       56.80      1.36 o 
  -2  -1  10        5.14        6.26      0.87 o 
  -1  -1  10       30.44       32.38      1.20 o 
   0  -1  10       60.19       56.67      2.09 o 
   1  -1  10      197.03      216.90      2.14 o 
   2  -1  10       63.81       65.29      2.32 o 
   3  -1  10      277.74      326.02     10.84 o 
   4  -1  10       93.01      100.81      1.64 o 
   5  -1  10      125.41      102.82      1.42 o 
   6  -1  10     2021.31     1983.17     72.91 o 
   7  -1  10       68.17       83.01      1.47 o 
   8  -1  10        5.58        6.65      0.92 o 
   9  -1  10       12.33       12.43      0.98 o 
  10  -1  10        2.99        2.79      1.00 o 
  -7   0  10       60.97       59.87      1.72 o 
  -6   0  10       43.50       41.89      1.47 o 
  -5   0  10        4.88        4.43      1.10 o 
  -4   0  10       10.91       11.68      1.07 o 
  -3   0  10        0.04        1.01      0.93 o 
  -2   0  10        2.06        2.43      0.92 o 
  -1   0  10        0.04        0.98      1.02 o 
   0   0  10      174.56      167.62      2.19 o 
   1   0  10     1393.55     1434.80     48.33 o 
   2   0  10       10.53       20.72      1.17 o 
   3   0  10      169.04      163.94      3.35 o 
   4   0  10        9.42        7.16      0.89 o 
   5   0  10       16.33       16.96      0.92 o 
   6   0  10       56.69       51.71      1.09 o 
   7   0  10      416.24      421.11      8.82 o 
   8   0  10      471.55      487.21     15.63 o 
   9   0  10       98.78       95.92      2.02 o 
  10   0  10       20.76       21.57      1.02 o 
  -7   1  10        5.43        8.60      1.41 o 
  -6   1  10       37.97       36.06      1.13 o 
  -5   1  10      410.86      388.32      7.78 o 
  -4   1  10      128.97      115.95      1.38 o 
  -3   1  10        1.23        1.54      0.87 o 
  -2   1  10      115.10      128.07      1.80 o 
  -1   1  10       71.97       75.22      1.27 o 
   0   1  10       27.60       21.93      1.02 o 
   1   1  10       56.10       59.20      1.31 o 
   2   1  10      155.94      157.51      4.63 o 
   3   1  10      218.50      217.56      6.36 o 
   4   1  10       81.26       86.40      1.61 o 
   5   1  10      174.69      191.88      3.65 o 
   6   1  10       49.67       56.06      1.32 o 
   7   1  10       35.49       38.23      1.70 o 
   8   1  10     1135.64     1163.86     36.64 o 
   9   1  10       10.13       10.97      1.12 o 
  10   1  10        6.76        6.15      1.39 o 
  -7   2  10        2.71        1.01      0.84 o 
  -6   2  10       57.23       49.02      1.35 o 
  -5   2  10      150.99      150.05      2.67 o 
  -4   2  10       37.68       35.00      1.02 o 
  -3   2  10        0.83        0.88      0.93 o 
  -2   2  10        8.16        7.60      0.84 o 
  -1   2  10        9.46       10.85      1.02 o 
   0   2  10        0.01        0.22      1.07 o 
   1   2  10       25.12       34.12      1.27 o 
   2   2  10      173.66      162.07      5.75 o 
   3   2  10      995.66     1030.18     25.87 o 
   4   2  10        0.60        1.11      1.01 o 
   5   2  10       71.04       68.90      1.91 o 
   6   2  10        1.20        0.51      0.83 o 
   7   2  10       32.26       30.65      1.08 o 
   8   2  10       77.36       77.19      3.05 o 
   9   2  10      199.82      197.23      8.26 o 
  10   2  10      131.62      131.40      6.80 o 
  -6   3  10        1.68        4.72      1.02 o 
  -5   3  10        4.59        6.51      0.93 o 
  -4   3  10       48.95       48.00      1.25 o 
  -3   3  10      654.85      645.39      9.54 o 
  -2   3  10       81.53       78.44      3.37 o 
  -1   3  10       29.09       22.88      1.11 o 
   0   3  10       97.31      109.06      5.25 o 
   1   3  10       77.77       75.90      2.41 o 
   2   3  10       63.74       56.72      1.56 o 
   3   3  10      137.04      140.34      3.55 o 
   4   3  10       94.88       91.67      2.17 o 
   5   3  10      105.07      105.92      4.80 o 
   6   3  10       39.30       41.19      1.54 o 
   7   3  10       61.70       66.09      2.08 o 
   8   3  10       32.89       38.57      1.73 o 
   9   3  10        2.91        4.33      1.04 o 
  10   3  10      458.61      461.99      8.17 o 
  -6   4  10        9.32        9.94      1.11 o 
  -5   4  10        5.47        3.22      1.02 o 
  -4   4  10       50.85       48.25      1.53 o 
  -3   4  10      232.56      203.39      3.66 o 
  -2   4  10       33.79       36.30      1.31 o 
  -1   4  10        1.34        2.11      1.10 o 
   0   4  10        3.90        2.82      1.28 o 
   1   4  10       10.99       13.53      1.09 o 
   2   4  10        2.29        0.67      0.98 o 
   3   4  10       27.07       31.85      1.49 o 
   4   4  10      126.12      133.53      2.86 o 
   5   4  10      310.85      318.98      5.97 o 
   6   4  10        0.55        2.10      0.92 o 
   7   4  10        9.01        8.82      1.29 o 
   8   4  10        0.01        0.25      0.91 o 
   9   4  10       27.09       29.14      1.46 o 
  10   4  10       44.21       44.79      1.45 o 
  -5   5  10        2.45        1.11      1.10 o 
  -4   5  10        1.13        2.55      1.18 o 
  -3   5  10        1.87        2.61      0.98 o 
  -2   5  10       54.57       52.65      1.31 o 
  -1   5  10      652.59      627.16     11.76 o 
   0   5  10       35.95       34.27      1.13 o 
   1   5  10       87.19       80.65      4.34 o 
   2   5  10       44.24       48.94      1.35 o 
   3   5  10       74.68       73.19      2.17 o 
   4   5  10       66.42       64.00      2.57 o 
   5   5  10      174.44      176.43      4.10 o 
   6   5  10       36.61       35.49      1.10 o 
   7   5  10       45.40       46.11      1.52 o 
   8   5  10       17.19       16.69      1.05 o 
   9   5  10       14.62       13.71      0.94 o 
  10   5  10       21.40       20.98      1.29 o 
  -4   6  10       12.74       13.38      1.24 o 
  -3   6  10       10.09        5.49      1.09 o 
  -2   6  10       16.71       17.98      1.31 o 
  -1   6  10      212.50      180.86      5.40 o 
   0   6  10       12.22       13.07      1.05 o 
   1   6  10        2.64        2.29      0.95 o 
   2   6  10        3.76        2.10      1.41 o 
   3   6  10        2.00        4.06      1.41 o 
   4   6  10       13.82       12.53      1.29 o 
   5   6  10       11.91       12.09      1.33 o 
   6   6  10       70.06       82.53      1.44 o 
   7   6  10       81.32       84.18      1.81 o 
   8   6  10        0.48        1.65      1.00 o 
   9   6  10        0.16       -0.29      1.08 o 
  -3   7  10        2.85        3.22      1.09 o 
  -2   7  10        0.38        0.81      1.04 o 
  -1   7  10        0.79        1.22      1.06 o 
   0   7  10       74.28       67.98      1.87 o 
   1   7  10      346.83      296.78     18.00 o 
   2   7  10       10.81        8.30      1.21 o 
   3   7  10       90.83       90.59      1.67 o 
   4   7  10       11.14        7.88      1.39 o 
   5   7  10       60.82       57.59      3.21 o 
   6   7  10       45.73       42.97      1.38 o 
   7   7  10       94.98       96.90      4.00 o 
   8   7  10       15.47       14.76      1.07 o 
   9   7  10       13.34       12.49      0.94 o 
  -2   8  10        7.68        9.22      1.16 o 
  -1   8  10       11.65        7.90      1.33 o 
   0   8  10        0.43        0.92      1.05 o 
   1   8  10       98.05       81.16      3.45 o 
   2   8  10        0.15        1.35      1.36 o 
   3   8  10        0.99        1.64      1.28 o 
   4   8  10        4.81        3.31      1.31 o 
   5   8  10        0.53       -0.55      1.18 o 
   6   8  10       15.65       15.08      1.24 o 
   7   8  10        5.46        5.10      0.98 o 
   8   8  10       37.51       37.47      1.36 o 
   0   9  10        0.12        2.27      1.25 o 
   1   9  10        0.55       -0.11      1.31 o 
   2   9  10       56.84       53.69      3.44 o 
   3   9  10      101.45       87.75      3.67 o 
   4   9  10        1.69        2.41      1.33 o 
   5   9  10       52.67       50.87      1.97 o 
   6   9  10        1.13        0.77      1.23 o 
  -1  -9  11      144.44      142.17      2.07 o 
   0  -9  11        2.67        3.11      1.18 o 
   1  -9  11        0.04        1.04      1.18 o 
  -3  -8  11       10.47       10.62      1.49 o 
  -2  -8  11        0.08        0.59      1.16 o 
  -1  -8  11       11.54        9.56      1.30 o 
   0  -8  11      308.28      312.70      7.56 o 
   1  -8  11        0.31        1.54      1.18 o 
   2  -8  11        0.10        0.82      1.20 o 
   3  -8  11       14.02       12.73      0.99 o 
   4  -8  11        9.10       11.98      1.13 o 
  -5  -7  11        2.67        2.61      1.06 o 
  -4  -7  11        0.00        0.95      1.14 o 
  -3  -7  11        2.83        5.06      1.02 o 
  -2  -7  11        3.82        5.18      1.36 o 
  -1  -7  11       13.36       14.88      1.26 o 
   0  -7  11        0.15        0.58      1.13 o 
   1  -7  11      323.83      319.98      4.55 o 
   2  -7  11        6.90        7.09      1.20 o 
   3  -7  11        0.20        0.05      1.16 o 
   4  -7  11       16.69       17.73      1.08 o 
   5  -7  11       35.01       36.92      1.28 o 
   6  -7  11        9.47        7.78      1.01 o 
  -5  -6  11        0.03        1.96      1.10 o 
  -4  -6  11        3.34        2.72      1.25 o 
  -3  -6  11        0.48        1.04      1.26 o 
  -2  -6  11       37.62       34.13      1.46 o 
  -1  -6  11       53.39       59.44      3.01 o 
   0  -6  11       19.56       20.56      1.22 o 
   1  -6  11       59.30       46.94      1.45 o 
   2  -6  11      601.97      612.25      6.24 o 
   3  -6  11        3.27        2.42      1.09 o 
   4  -6  11        1.72        1.25      0.93 o 
   5  -6  11       35.32       34.32      1.26 o 
   6  -6  11        9.29       12.77      1.23 o 
   7  -6  11        5.74        2.85      1.21 o 
  -6  -5  11        2.99        2.81      0.95 o 
  -5  -5  11      121.10      122.66      1.85 o 
  -4  -5  11       17.57       20.55      1.02 o 
  -3  -5  11        2.03        0.56      1.04 o 
  -2  -5  11        6.93        4.37      1.03 o 
  -1  -5  11       11.99       11.72      1.27 o 
   0  -5  11       18.76       17.43      1.13 o 
   1  -5  11       24.87       24.19      1.32 o 
   2  -5  11       41.77       38.00      1.42 o 
   3  -5  11      442.52      460.33      8.28 o 
   4  -5  11        9.36       10.11      1.38 o 
   5  -5  11        0.35        0.67      1.38 o 
   6  -5  11       26.08       25.45      1.56 o 
   7  -5  11       39.29       42.44      1.15 o 
   8  -5  11       12.12        9.90      1.33 o 
  -6  -4  11        1.23        1.87      1.10 o 
  -5  -4  11        0.63        0.19      1.07 o 
  -4  -4  11       34.26       32.11      1.16 o 
  -3  -4  11        1.81        0.80      0.98 o 
  -2  -4  11        3.62        3.98      0.87 o 
  -1  -4  11        3.14        3.14      0.84 o 
   0  -4  11      134.82      126.18      4.57 o 
   1  -4  11      149.54      159.74      2.81 o 
   2  -4  11      108.30      100.26      2.32 o 
   3  -4  11      186.34      174.95      7.58 o 
   4  -4  11      728.72      720.18      6.00 o 
   5  -4  11        5.87        5.30      1.31 o 
   6  -4  11        3.17        3.02      1.43 o 
   7  -4  11       37.31       34.78      1.35 o 
   8  -4  11        8.08       10.58      1.16 o 
  -7  -3  11        1.78        2.73      1.26 o 
  -6  -3  11        0.75        0.82      0.91 o 
  -5  -3  11       16.56       19.05      0.88 o 
  -4  -3  11        0.03        0.83      0.84 o 
  -3  -3  11      311.28      325.82      5.70 o 
  -2  -3  11      144.12      158.31      2.98 o 
  -1  -3  11        2.77        4.14      0.84 o 
   0  -3  11       75.97       68.23      2.14 o 
   1  -3  11       25.44       28.67      0.95 o 
   2  -3  11       58.21       55.27      2.18 o 
   3  -3  11       10.69       13.35      0.90 o 
   4  -3  11      184.89      170.59      2.63 o 
   5  -3  11      369.41      369.96     26.19 o 
   6  -3  11        5.34        5.79      1.18 o 
   7  -3  11        2.21        2.22      1.21 o 
   8  -3  11       25.23       25.84      1.19 o 
   9  -3  11       25.93       31.79      1.24 o 
  -7  -2  11        1.52        1.85      1.35 o 
  -6  -2  11        0.83        1.40      1.00 o 
  -5  -2  11      137.18      142.18      4.33 o 
  -4  -2  11       29.50       35.23      1.16 o 
  -3  -2  11        0.39        1.77      1.00 o 
  -2  -2  11       47.48       45.57      1.19 o 
  -1  -2  11        1.87        1.76      1.09 o 
   0  -2  11        1.83        1.07      0.80 o 
   1  -2  11       58.68       67.00      1.28 o 
   2  -2  11      295.32      309.33      6.01 o 
   3  -2  11      158.07      186.72      1.88 o 
   4  -2  11      233.01      233.43      5.56 o 
   5  -2  11      290.89      277.91     11.59 o 
   6  -2  11      579.16      582.69      7.75 o 
   7  -2  11        0.43        0.71      1.20 o 
   8  -2  11        0.82        0.83      1.17 o 
   9  -2  11       16.95       15.21      1.13 o 
  -7  -1  11        1.36        2.19      1.04 o 
  -6  -1  11        0.04        1.07      0.87 o 
  -5  -1  11        6.87        7.26      0.97 o 
  -4  -1  11        0.08        0.32      0.82 o 
  -3  -1  11       22.67       24.86      1.23 o 
  -2  -1  11        0.04        0.78      1.10 o 
  -1  -1  11      401.47      382.57      8.63 o 
   0  -1  11      468.17      522.78      9.24 o 
   1  -1  11       37.41       43.93      1.30 o 
   2  -1  11      292.11      320.96     13.52 o 
   3  -1  11       26.89       35.63      2.89 o 
   4  -1  11       47.61       46.40      2.99 o 
   5  -1  11        7.43        8.44      1.32 o 
   6  -1  11      225.42      254.64      7.16 o 
   7  -1  11      200.33      193.59      2.93 o 
   8  -1  11        0.25        0.53      0.98 o 
   9  -1  11        6.07        6.37      1.21 o 
  10  -1  11       13.64       12.69      1.05 o 
  -7   0  11        4.68        6.90      1.05 o 
  -6   0  11        8.36        7.89      0.88 o 
  -5   0  11        5.35        5.67      0.95 o 
  -4   0  11        3.23        2.35      0.86 o 
  -3   0  11      367.87      387.23      4.67 o 
  -2   0  11      131.85      144.67      1.87 o 
  -1   0  11       15.44       15.17      1.04 o 
   0   0  11       35.37       27.65      1.48 o 
   1   0  11        3.51        2.49      0.95 o 
   2   0  11        2.91        2.86      1.15 o 
   3   0  11      119.23      136.27      9.91 o 
   4   0  11      323.03      359.67      4.82 o 
   5   0  11       32.52       42.06      2.29 o 
   6   0  11      173.46      159.76      4.83 o 
   7   0  11      254.25      229.14      5.97 o 
   8   0  11      335.98      344.06      5.81 o 
   9   0  11        3.07        3.27      1.18 o 
  10   0  11        0.06        1.94      1.13 o 
  -6   1  11       63.77       60.25      1.74 o 
  -5   1  11        4.89        3.66      1.02 o 
  -4   1  11        8.92       10.34      1.13 o 
  -3   1  11       12.86       12.00      0.87 o 
  -2   1  11        3.56        5.85      0.86 o 
  -1   1  11        9.35        8.71      1.03 o 
   0   1  11        8.42       13.17      1.24 o 
   1   1  11      289.80      261.45      2.89 o 
   2   1  11      512.94      566.56     18.66 o 
   3   1  11       75.23       94.18      5.17 o 
   4   1  11      311.65      312.46      5.73 o 
   5   1  11       22.70       25.47      0.99 o 
   6   1  11        9.77       10.08      0.91 o 
   7   1  11       62.45       63.81      1.21 o 
   8   1  11      116.04      126.49      5.18 o 
   9   1  11       58.46       54.70      2.15 o 
  10   1  11        0.28        0.22      1.13 o 
  -6   2  11        1.08        0.07      1.05 o 
  -5   2  11        4.91        6.85      1.04 o 
  -4   2  11        8.78        9.39      1.10 o 
  -3   2  11        8.36       10.61      1.00 o 
  -2   2  11        1.64        1.84      0.88 o 
  -1   2  11      612.68      608.92     20.72 o 
   0   2  11      245.44      249.53      3.84 o 
   1   2  11       61.98       59.34      1.30 o 
   2   2  11       13.91       10.92      1.12 o 
   3   2  11        0.35        0.25      1.18 o 
   4   2  11        6.93        7.77      1.25 o 
   5   2  11       61.90       65.37      2.04 o 
   6   2  11      187.78      189.72      2.96 o 
   7   2  11        0.20        0.17      1.06 o 
   8   2  11       65.36       59.76      1.78 o 
   9   2  11      145.26      139.83      4.12 o 
  10   2  11      133.19      130.17      6.36 o 
  -6   3  11        3.44        5.06      0.89 o 
  -5   3  11       30.15       21.67      1.07 o 
  -4   3  11      108.71      105.90      2.84 o 
  -3   3  11       17.24       13.73      0.98 o 
  -2   3  11       17.72       18.93      0.90 o 
  -1   3  11        8.42        6.39      0.91 o 
   0   3  11       30.48       32.07      1.36 o 
   1   3  11        0.47        1.73      1.00 o 
   2   3  11        0.00        2.34      1.14 o 
   3   3  11      123.79      118.90      1.76 o 
   4   3  11      142.04      140.65      4.91 o 
   5   3  11       51.07       56.91      1.21 o 
   6   3  11      135.53      126.89      3.02 o 
   7   3  11       18.89       21.32      0.97 o 
   8   3  11        0.19       -0.48      0.84 o 
   9   3  11       90.91       97.58      1.50 o 
  10   3  11       38.47       38.55      1.80 o 
  -5   4  11        3.91        7.23      0.90 o 
  -4   4  11        9.25        6.97      0.97 o 
  -3   4  11        0.58        2.25      1.15 o 
  -2   4  11       14.67       14.14      1.20 o 
  -1   4  11       11.79       12.97      0.95 o 
   0   4  11        5.57        5.60      1.07 o 
   1   4  11      464.88      483.63      2.74 o 
   2   4  11      283.65      299.82      3.79 o 
   3   4  11       54.64       50.91      2.24 o 
   4   4  11       29.89       29.26      1.40 o 
   5   4  11        3.54        4.24      1.17 o 
   6   4  11        5.69        5.61      1.03 o 
   7   4  11       24.19       23.76      1.13 o 
   8   4  11       53.71       54.99      2.09 o 
   9   4  11        5.37        4.79      0.92 o 
  10   4  11       16.86       16.85      1.16 o 
  -5   5  11       14.67       16.34      1.10 o 
  -4   5  11        6.43        7.53      0.93 o 
  -3   5  11       24.63       19.22      1.10 o 
  -2   5  11      114.14      117.25      1.89 o 
  -1   5  11       32.63       33.13      1.22 o 
   0   5  11        5.75        7.30      1.07 o 
   1   5  11        1.22        0.62      1.17 o 
   2   5  11       55.10       68.28      1.44 o 
   3   5  11       22.69       27.43      1.41 o 
   4   5  11        4.52        2.87      1.26 o 
   5   5  11       33.77       42.16      1.24 o 
   6   5  11       12.81       15.11      1.08 o 
   7   5  11       24.39       25.56      1.01 o 
   8   5  11       31.46       30.00      1.40 o 
   9   5  11        8.91       11.54      1.03 o 
  -4   6  11       12.96       10.83      1.12 o 
  -3   6  11        0.47        1.81      1.17 o 
  -2   6  11       33.24       29.38      1.12 o 
  -1   6  11        0.90        2.49      1.23 o 
   0   6  11        7.58        8.34      0.97 o 
   1   6  11        7.50        7.36      1.27 o 
   2   6  11       30.90       30.40      1.19 o 
   3   6  11      175.85      173.65      5.31 o 
   4   6  11      240.80      250.57      9.20 o 
   5   6  11       24.98       25.23      1.36 o 
   6   6  11       22.74       27.06      1.20 o 
   7   6  11        4.21        5.14      1.22 o 
   8   6  11        1.76        1.85      0.93 o 
   9   6  11        8.88        8.47      0.96 o 
  -3   7  11       16.75       18.67      1.34 o 
  -2   7  11        8.10        8.58      1.26 o 
  -1   7  11        5.26        4.54      1.22 o 
   0   7  11       94.60       87.68      1.88 o 
   1   7  11       50.69       56.18      1.67 o 
   2   7  11        0.43        1.12      1.36 o 
   3   7  11        0.00        1.36      1.17 o 
   4   7  11       44.93       52.70      2.15 o 
   5   7  11       32.59       37.67      1.62 o 
   6   7  11        0.57       -0.45      1.08 o 
   7   7  11       10.58       10.25      1.04 o 
   8   7  11        0.01        0.35      0.94 o 
  -1   8  11        0.22       -0.19      1.14 o 
   0   8  11       47.02       42.62      1.33 o 
   1   8  11        5.88        7.49      1.12 o 
   2   8  11        1.73        2.32      1.37 o 
   3   8  11        1.70        1.99      1.30 o 
   4   8  11       35.37       37.80      1.46 o 
   5   8  11       52.68       48.62      1.65 o 
   6   8  11      152.09      146.70      1.79 o 
   7   8  11       10.46       10.29      1.06 o 
   1   9  11        0.01        0.55      1.50 o 
   2   9  11       61.93       51.42      1.73 o 
   3   9  11       38.37       34.62      1.44 o 
   4   9  11        0.02        1.58      1.37 o 
   5   9  11        0.04       -0.15      1.41 o 
   6   9  11       22.94       23.55      2.59 o 
  -2  -8  12        3.49        4.37      1.18 o 
  -1  -8  12       12.87       10.71      1.38 o 
   0  -8  12       12.05       14.26      1.30 o 
   1  -8  12       41.36       38.55      1.43 o 
   2  -8  12        2.53        3.18      1.18 o 
   3  -8  12        1.41        1.94      1.25 o 
  -4  -7  12        0.09        1.33      1.16 o 
  -3  -7  12        1.25        1.72      1.15 o 
  -2  -7  12       57.32       66.17      1.61 o 
  -1  -7  12       90.19       89.34      1.67 o 
   0  -7  12      526.39      520.09      9.91 o 
   1  -7  12      178.33      184.17      3.06 o 
   2  -7  12       35.24       32.67      1.96 o 
   3  -7  12        2.31        1.67      1.27 o 
   4  -7  12       11.52       11.38      1.29 o 
   5  -7  12        2.92        3.56      1.24 o 
  -5  -6  12       48.77       44.15      1.54 o 
  -4  -6  12        2.62        2.81      1.01 o 
  -3  -6  12        5.83        6.06      1.11 o 
  -2  -6  12        2.82        4.59      1.20 o 
  -1  -6  12       27.98       27.12      1.30 o 
   0  -6  12        4.76        5.27      1.18 o 
   1  -6  12       47.98       43.30      1.48 o 
   2  -6  12       22.78       23.72      1.53 o 
   3  -6  12       45.04       48.38      1.48 o 
   4  -6  12        5.15        6.21      1.32 o 
   5  -6  12        3.79        4.18      1.29 o 
   6  -6  12       31.85       33.78      1.47 o 
  -5  -5  12      121.54      118.41      4.01 o 
  -4  -5  12       22.68       20.42      1.41 o 
  -3  -5  12        0.14        1.11      1.26 o 
  -2  -5  12        2.04        2.82      1.19 o 
  -1  -5  12       20.69       17.53      1.38 o 
   0  -5  12      149.70      158.04      3.44 o 
   1  -5  12      220.85      202.61      4.47 o 
   2  -5  12      883.13      899.91     17.98 o 
   3  -5  12      406.73      450.02     10.64 o 
   4  -5  12       31.19       28.46      1.58 o 
   5  -5  12        6.98        5.40      1.28 o 
   6  -5  12       18.27       16.85      1.55 o 
   7  -5  12        1.72        2.46      1.41 o 
  -6  -4  12        1.16        2.71      1.20 o 
  -5  -4  12       99.28       91.66      3.57 o 
  -4  -4  12      239.89      241.09      6.15 o 
  -3  -4  12      183.88      178.62      4.52 o 
  -2  -4  12        8.67        7.57      0.79 o 
  -1  -4  12       10.65       13.63      1.01 o 
   0  -4  12       26.29       29.46      1.06 o 
   1  -4  12       96.61       88.07      1.73 o 
   2  -4  12        0.00        0.60      1.38 o 
   3  -4  12      115.08      111.07      6.06 o 
   4  -4  12       27.77       28.46      2.62 o 
   5  -4  12       21.79       24.45      1.78 o 
   6  -4  12        4.36        4.35      1.71 o 
   7  -4  12        9.80        9.80      1.31 o 
   8  -4  12       15.99       18.15      1.32 o 
  -6  -3  12       60.46       56.62      2.61 o 
  -5  -3  12      190.49      175.02      3.34 o 
  -4  -3  12      675.26      687.88      9.89 o 
  -3  -3  12      266.91      269.03      4.38 o 
  -2  -3  12       38.81       33.08      1.49 o 
  -1  -3  12        0.74        0.88      0.89 o 
   0  -3  12        6.00        6.49      0.95 o 
   1  -3  12       81.25       81.85      4.03 o 
   2  -3  12      217.03      240.91      8.22 o 
   3  -3  12      384.43      364.74     16.17 o 
   4  -3  12      952.67     1020.17      7.83 o 
   5  -3  12      487.90      516.42      3.89 o 
   6  -3  12       17.69       14.72      1.68 o 
   7  -3  12        9.95        7.33      1.23 o 
   8  -3  12       16.75       17.37      1.25 o 
   9  -3  12        0.13        0.17      1.29 o 
  -6  -2  12        0.23        0.76      0.99 o 
  -5  -2  12        1.26        2.22      1.13 o 
  -4  -2  12       14.14       19.01      1.23 o 
  -3  -2  12      232.33      237.12      6.98 o 
  -2  -2  12      686.61      689.92     10.21 o 
  -1  -2  12      433.36      433.23     14.82 o 
   0  -2  12       11.70        8.56      0.91 o 
   1  -2  12        4.91        9.89      0.87 o 
   2  -2  12       51.44       64.35      2.04 o 
   3  -2  12      194.62      182.31      2.47 o 
   4  -2  12        7.97        7.69      1.30 o 
   5  -2  12      142.70      154.65      3.42 o 
   6  -2  12       24.49       21.91      1.48 o 
   7  -2  12        1.92        3.11      1.39 o 
   8  -2  12        1.94        2.16      1.16 o 
   9  -2  12       12.07       11.83      1.11 o 
  -6  -1  12        0.02       -0.57      0.89 o 
  -5  -1  12        1.18        1.80      0.84 o 
  -4  -1  12      228.87      233.64      3.68 o 
  -3  -1  12      308.53      295.09      6.75 o 
  -2  -1  12     1518.76     1594.79     34.74 o 
  -1  -1  12      327.81      345.05      2.77 o 
   0  -1  12       60.42       52.54      1.39 o 
   1  -1  12        0.01       -0.50      1.04 o 
   2  -1  12        4.49        2.92      0.85 o 
   3  -1  12      115.96      122.21      6.53 o 
   4  -1  12      148.19      139.07      4.92 o 
   5  -1  12      571.88      497.38     19.44 o 
   6  -1  12      525.82      528.64     19.13 o 
   7  -1  12      325.66      353.31     13.83 o 
   8  -1  12        5.70        5.19      1.39 o 
   9  -1  12        5.89        4.21      1.22 o 
  -6   0  12        0.29        1.77      0.91 o 
  -5   0  12        6.57        7.66      0.90 o 
  -4   0  12        2.92        3.84      1.00 o 
  -3   0  12        3.77        3.74      1.03 o 
  -2   0  12       33.19       35.74      1.81 o 
  -1   0  12      402.86      385.83     16.06 o 
   0   0  12     1142.00     1140.46     49.41 o 
   1   0  12      591.44      593.13     22.22 o 
   2   0  12        6.04        3.72      1.41 o 
   3   0  12        2.76        1.40      1.14 o 
   4   0  12       25.45       32.25      1.27 o 
   5   0  12      223.76      205.14      5.69 o 
   6   0  12       21.05       22.95      1.31 o 
   7   0  12      103.36      113.21      2.80 o 
   8   0  12       12.73       11.80      1.16 o 
   9   0  12        1.31        2.30      1.32 o 
  10   0  12        0.98        1.29      1.05 o 
  -6   1  12       30.32       34.13      1.25 o 
  -5   1  12       34.00       40.42      1.71 o 
  -4   1  12        0.55        1.16      0.98 o 
  -3   1  12        0.18        0.84      0.84 o 
  -2   1  12      603.14      657.83      6.51 o 
  -1   1  12      320.95      306.65      3.04 o 
   0   1  12     2368.71     2195.89     44.75 o 
   1   1  12      215.73      232.97      3.46 o 
   2   1  12       59.20       53.26      1.33 o 
   3   1  12        4.08        5.20      1.07 o 
   4   1  12        1.41        1.51      1.11 o 
   5   1  12       71.31       71.11      1.90 o 
   6   1  12       82.30       78.74      1.39 o 
   7   1  12      516.11      513.68      8.38 o 
   8   1  12      153.48      150.53      1.50 o 
   9   1  12      135.02      129.79      4.96 o 
  10   1  12        0.25        0.56      1.18 o 
  -6   2  12       48.64       43.50      1.40 o 
  -5   2  12      250.21      259.38      4.98 o 
  -4   2  12        9.67        8.95      1.08 o 
  -3   2  12        4.22        6.46      1.00 o 
  -2   2  12        5.53        6.58      1.00 o 
  -1   2  12       19.60       19.46      1.09 o 
   0   2  12       17.21       14.70      1.87 o 
   1   2  12      572.83      590.98      5.72 o 
   2   2  12     1316.11     1266.28     39.86 o 
   3   2  12      386.14      379.81      2.85 o 
   4   2  12        4.10        2.24      1.20 o 
   5   2  12       23.89       22.04      1.20 o 
   6   2  12        4.31        5.84      1.03 o 
   7   2  12       97.80      101.06      2.59 o 
   8   2  12       16.96       19.90      1.11 o 
   9   2  12       49.12       48.60      1.53 o 
  10   2  12        2.39        2.74      1.06 o 
  -5   3  12        2.35        3.38      0.96 o 
  -4   3  12       63.33       64.93      2.06 o 
  -3   3  12       23.20       25.35      1.07 o 
  -2   3  12        7.80        9.66      0.94 o 
  -1   3  12        0.56        0.27      0.97 o 
   0   3  12      915.06      970.63     17.41 o 
   1   3  12      155.14      132.75      3.76 o 
   2   3  12     2602.47     2481.71     59.11 o 
   3   3  12       68.57       77.44      2.41 o 
   4   3  12       39.32       35.88      1.56 o 
   5   3  12        7.20        7.47      0.98 o 
   6   3  12        1.00        1.07      1.01 o 
   7   3  12       22.34       24.07      1.07 o 
   8   3  12       30.89       29.88      1.05 o 
   9   3  12      295.58      299.09     10.43 o 
  10   3  12       34.48       30.17      1.86 o 
  -5   4  12        0.16        0.27      1.17 o 
  -4   4  12       80.98       75.24      1.58 o 
  -3   4  12      179.79      187.89      4.22 o 
  -2   4  12       31.59       26.67      1.01 o 
  -1   4  12        0.27        1.05      0.92 o 
   0   4  12        1.83        1.11      1.13 o 
   1   4  12       47.88       52.98      1.46 o 
   2   4  12        4.79        4.17      1.13 o 
   3   4  12      665.92      673.75     19.78 o 
   4   4  12      898.81      856.87     21.48 o 
   5   4  12      124.63      131.57      2.92 o 
   6   4  12        0.82        0.85      1.00 o 
   7   4  12       15.53       14.08      0.99 o 
   8   4  12        0.15       -0.59      0.88 o 
   9   4  12       18.86       19.15      1.07 o 
  -4   5  12        1.81        5.09      0.87 o 
  -3   5  12        9.78       12.70      1.23 o 
  -2   5  12       96.88       99.11      3.07 o 
  -1   5  12        8.21        8.49      1.06 o 
   0   5  12       20.45       21.38      1.21 o 
   1   5  12        7.15        4.75      1.20 o 
   2   5  12      717.60      756.52     12.51 o 
   3   5  12       29.00       22.30      1.50 o 
   4   5  12     1565.02     1504.99     44.87 o 
   5   5  12       10.19       11.48      1.15 o 
   6   5  12       10.56       11.36      1.16 o 
   7   5  12        4.33        4.30      1.11 o 
   8   5  12        1.16        1.35      0.84 o 
   9   5  12        2.02        2.87      0.94 o 
  -3   6  12        0.49       -0.26      1.21 o 
  -2   6  12       91.58       89.16      3.64 o 
  -1   6  12       97.17       95.49      1.47 o 
   0   6  12       27.71       25.95      1.14 o 
   1   6  12        3.76        4.38      1.21 o 
   2   6  12        0.61        2.07      1.16 o 
   3   6  12       51.23       56.99      2.83 o 
   4   6  12        5.26        4.36      1.24 o 
   5   6  12      380.31      403.93     14.30 o 
   6   6  12      382.82      383.32      8.04 o 
   7   6  12       16.54       17.88      1.16 o 
   8   6  12        0.18        1.09      1.04 o 
   9   6  12        1.91        1.74      1.04 o 
  -2   7  12        0.76        1.99      1.14 o 
  -1   7  12       19.30       22.38      1.22 o 
   0   7  12       96.98       95.50      1.65 o 
   1   7  12        1.16        1.45      1.14 o 
   2   7  12       16.14       16.72      1.51 o 
   3   7  12       17.39       13.13      1.31 o 
   4   7  12      339.77      346.55      2.84 o 
   5   7  12        1.09        2.09      1.30 o 
   6   7  12      589.80      608.28      7.48 o 
   7   7  12        0.08        1.51      1.21 o 
   8   7  12        0.49        1.50      0.97 o 
  -1   8  12        0.16        0.95      1.22 o 
   0   8  12       60.95       58.15      2.35 o 
   1   8  12       45.18       42.10      1.50 o 
   2   8  12        9.08        9.01      1.46 o 
   3   8  12        6.79        8.03      1.30 o 
   4   8  12        3.50        5.98      1.36 o 
   5   8  12       35.10       39.99      1.45 o 
   6   8  12        2.94        1.54      1.12 o 
   7   8  12      125.55      127.08      1.73 o 
   2   9  12       45.27       38.80      1.68 o 
   3   9  12        0.25        0.50      1.21 o 
   4   9  12        3.77        4.28      1.47 o 
   0  -8  13        5.53        5.01      1.27 o 
   1  -8  13       13.35       12.94      1.33 o 
   2  -8  13        5.47        7.09      1.96 o 
  -3  -7  13        0.17        0.82      1.27 o 
  -2  -7  13       13.72       13.58      1.28 o 
  -1  -7  13        3.32        6.49      1.13 o 
   0  -7  13        4.69        3.55      1.22 o 
   1  -7  13        2.08        3.13      1.16 o 
   2  -7  13        6.69        6.04      1.28 o 
   3  -7  13        0.45        1.47      1.30 o 
   4  -7  13       14.37       15.38      1.36 o 
  -4  -6  13        1.28        1.52      1.36 o 
  -3  -6  13        0.33        0.38      1.11 o 
  -2  -6  13        2.62        2.43      1.10 o 
  -1  -6  13        0.00        0.06      1.19 o 
   0  -6  13        3.73        4.50      1.10 o 
   1  -6  13        1.63        2.84      1.34 o 
   2  -6  13        3.07        2.03      1.21 o 
   3  -6  13       13.68       12.39      1.47 o 
   4  -6  13        4.28        5.87      1.57 o 
   5  -6  13        1.91        4.78      1.70 o 
   6  -6  13        0.68        1.00      1.70 o 
  -5  -5  13        6.88        7.47      1.04 o 
  -4  -5  13        0.00        1.02      0.97 o 
  -3  -5  13       43.18       44.35      1.32 o 
  -2  -5  13        0.32       -0.74      1.18 o 
  -1  -5  13        4.71        4.31      1.30 o 
   0  -5  13       62.94       61.08      1.42 o 
   1  -5  13        0.19        0.80      1.27 o 
   2  -5  13       12.16       11.22      1.93 o 
   3  -5  13        2.56        4.96      1.48 o 
   4  -5  13        8.26        7.53      1.76 o 
   5  -5  13        0.06        0.39      1.43 o 
   6  -5  13       19.85       23.73      1.53 o 
   7  -5  13        7.88        8.11      1.74 o 
  -5  -4  13        0.08        0.76      0.88 o 
  -4  -4  13        0.22        0.69      0.94 o 
  -3  -4  13       13.09       13.31      0.96 o 
  -2  -4  13        5.12        6.52      0.89 o 
  -1  -4  13        1.38        2.34      1.00 o 
   0  -4  13       15.60       16.42      1.00 o 
   1  -4  13        2.75        3.41      0.95 o 
   2  -4  13        4.73        3.35      1.59 o 
   3  -4  13        2.64        4.08      1.66 o 
   4  -4  13        1.64        1.84      1.28 o 
   5  -4  13       12.31       12.21      1.81 o 
   6  -4  13        0.35        1.03      2.35 o 
   7  -4  13        0.00        0.92      1.59 o 
   8  -4  13        7.81        6.85      1.31 o 
  -5  -3  13       15.61       18.43      1.07 o 
  -4  -3  13       40.98       43.76      1.44 o 
  -3  -3  13       11.03       11.96      0.89 o 
  -2  -3  13        6.21        6.21      0.83 o 
  -1  -3  13       81.03       84.93      1.94 o 
   0  -3  13        2.60        4.37      0.97 o 
   1  -3  13       13.71       12.63      1.25 o 
   2  -3  13      102.30       92.41      3.14 o 
   3  -3  13       13.35       11.23      1.14 o 
   4  -3  13       27.24       24.33      2.43 o 
   5  -3  13        0.55        0.79      2.32 o 
   6  -3  13        7.31        7.98      1.47 o 
   7  -3  13        2.02        4.49      1.08 o 
   8  -3  13       10.94       10.71      1.63 o 
  -6  -2  13        0.12        3.00      1.36 o 
  -5  -2  13        2.02        2.69      1.04 o 
  -4  -2  13      368.30      358.00      4.77 o 
  -3  -2  13        0.10        0.33      0.93 o 
  -2  -2  13        3.74        4.97      1.03 o 
  -1  -2  13       58.67       55.07      2.03 o 
   0  -2  13        8.56       11.32      0.97 o 
   1  -2  13        2.20        2.54      0.86 o 
   2  -2  13       29.33       29.51      1.28 o 
   3  -2  13       12.93       11.27      1.25 o 
   4  -2  13        1.15        0.37      1.09 o 
   5  -2  13        3.27        4.44      1.27 o 
   6  -2  13        1.03        0.47      1.22 o 
   7  -2  13        8.83        8.90      1.40 o 
   8  -2  13        0.30        0.17      1.47 o 
   9  -2  13        1.44        0.99      1.30 o 
  -6  -1  13        7.04        6.68      0.90 o 
  -5  -1  13        0.55        0.85      0.93 o 
  -4  -1  13        0.01        1.28      1.15 o 
  -3  -1  13       96.39      106.00      4.01 o 
  -2  -1  13      120.19      128.16      3.94 o 
  -1  -1  13       17.49       18.77      1.14 o 
   0  -1  13       61.29       58.01      2.32 o 
   1  -1  13       57.01       54.10      1.74 o 
   2  -1  13        1.64        5.57      0.95 o 
   3  -1  13       11.44        9.71      1.14 o 
   4  -1  13       88.21       79.30      3.49 o 
   5  -1  13       75.58       79.29      4.16 o 
   6  -1  13       39.49       42.57      1.19 o 
   7  -1  13        0.09        0.25      2.00 o 
   8  -1  13        2.79        3.58      1.40 o 
   9  -1  13        2.79        4.87      1.25 o 
  -6   0  13        0.25        1.96      2.37 o 
  -5   0  13        0.88        1.40      0.91 o 
  -4   0  13        0.08        0.87      1.10 o 
  -3   0  13        7.39        8.08      0.91 o 
  -2   0  13      580.92      556.63      3.27 o 
  -1   0  13        2.09        2.49      1.28 o 
   0   0  13       45.65       47.81      1.42 o 
   1   0  13      107.18       92.47      1.68 o 
   2   0  13        2.57        3.58      1.41 o 
   3   0  13        3.78        2.71      1.37 o 
   4   0  13       42.59       35.44      1.89 o 
   5   0  13       31.34       35.36      1.19 o 
   6   0  13        0.23        1.16      1.28 o 
   7   0  13        2.48        2.54      1.05 o 
   8   0  13        0.50        1.38      1.06 o 
   9   0  13        2.99        3.91      1.20 o 
  -5   1  13       88.99       89.63      2.13 o 
  -4   1  13        8.55        8.76      0.99 o 
  -3   1  13        3.57        5.62      1.02 o 
  -2   1  13        0.00        0.40      1.18 o 
  -1   1  13      288.07      303.88     11.94 o 
   0   1  13      188.68      199.08      2.78 o 
   1   1  13       18.90       18.42      1.34 o 
   2   1  13      135.01      126.65      1.76 o 
   3   1  13       12.92       10.35      1.30 o 
   4   1  13        0.23        1.43      1.18 o 
   5   1  13       12.25       12.38      1.08 o 
   6   1  13       45.45       44.01      1.32 o 
   7   1  13       77.49       83.17      1.29 o 
   8   1  13       31.54       35.82      1.05 o 
   9   1  13        0.15        0.34      0.97 o 
  -5   2  13        2.16        1.76      1.07 o 
  -4   2  13        0.61        1.47      0.95 o 
  -3   2  13        1.35        1.46      0.93 o 
  -2   2  13        0.01        0.44      1.12 o 
  -1   2  13       81.00       83.97      2.96 o 
   0   2  13      595.81      547.55     21.11 o 
   1   2  13        6.53        4.51      1.25 o 
   2   2  13       74.95       78.18      2.49 o 
   3   2  13       83.24       67.61      1.73 o 
   4   2  13        0.07        0.52      1.00 o 
   5   2  13        3.18        2.46      1.01 o 
   6   2  13       74.55       69.95      2.24 o 
   7   2  13       12.53       13.84      1.02 o 
   8   2  13        0.78        1.26      0.84 o 
   9   2  13        1.77        1.33      0.99 o 
  -5   3  13       17.09       17.20      1.34 o 
  -4   3  13      135.85      143.12      3.69 o 
  -3   3  13       96.60      100.51      1.51 o 
  -2   3  13        6.76        8.62      0.96 o 
  -1   3  13       20.43       21.63      1.14 o 
   0   3  13        0.48        1.18      1.06 o 
   1   3  13      435.07      435.62      8.07 o 
   2   3  13      202.34      201.29      3.80 o 
   3   3  13        3.57        3.95      1.06 o 
   4   3  13      109.21      107.95      3.48 o 
   5   3  13        1.08        0.01      0.98 o 
   6   3  13        6.75        6.26      1.01 o 
   7   3  13        2.66        3.67      0.85 o 
   8   3  13        5.54        7.32      0.96 o 
   9   3  13       34.17       36.76      1.07 o 
  -4   4  13       20.88       19.62      1.26 o 
  -3   4  13        9.92        7.26      1.00 o 
  -2   4  13        0.53        2.01      1.20 o 
  -1   4  13        0.39        1.62      1.03 o 
   0   4  13        0.26        1.57      0.97 o 
   1   4  13      126.02      142.39      2.37 o 
   2   4  13      336.46      305.16      3.76 o 
   3   4  13        9.69        6.45      1.21 o 
   4   4  13       58.44       63.28      1.55 o 
   5   4  13       31.72       28.35      1.27 o 
   6   4  13        0.00        0.90      0.91 o 
   7   4  13        2.10        2.19      1.00 o 
   8   4  13       64.98       66.83      1.48 o 
   9   4  13        0.32        0.40      1.05 o 
  -3   5  13       29.38       29.99      1.34 o 
  -2   5  13      174.61      183.60      3.22 o 
  -1   5  13       71.11       67.21      1.53 o 
   0   5  13        0.99        2.02      0.91 o 
   1   5  13       22.74       23.28      1.16 o 
   2   5  13        4.73        5.04      1.21 o 
   3   5  13      335.63      323.02      2.83 o 
   4   5  13      200.40      197.51      5.54 o 
   5   5  13        1.06        0.48      1.30 o 
   6   5  13       38.75       40.24      1.33 o 
   7   5  13        0.39        0.97      1.13 o 
   8   5  13        8.41        9.28      0.97 o 
   9   5  13        0.55        0.82      0.87 o 
  -2   6  13       27.23       23.95      1.57 o 
  -1   6  13       15.53       14.41      1.11 o 
   0   6  13        0.15        0.41      1.10 o 
   1   6  13        0.04        1.34      1.30 o 
   2   6  13        0.46        2.02      1.20 o 
   3   6  13       73.07       90.54      1.72 o 
   4   6  13      138.71      117.70      2.02 o 
   5   6  13       22.64       16.80      1.83 o 
   6   6  13       35.03       37.12      1.30 o 
   7   6  13        3.97        5.65      0.96 o 
   8   6  13        0.09        0.39      1.18 o 
  -1   7  13       35.90       31.43      1.33 o 
   0   7  13      141.18      139.54      5.88 o 
   1   7  13       34.53       32.46      1.27 o 
   2   7  13        1.09        2.53      1.40 o 
   3   7  13        9.68        7.84      1.26 o 
   4   7  13       11.81       13.84      1.19 o 
   5   7  13      146.95      134.55      4.94 o 
   6   7  13      123.58      111.51      5.43 o 
   7   7  13        1.51        2.70      1.09 o 
   1   8  13       14.41       11.68      1.35 o 
   2   8  13        1.42        1.88      1.46 o 
   3   8  13        0.13        1.14      1.41 o 
   4   8  13        0.09        2.02      1.10 o 
   5   8  13       29.46       36.30      2.65 o 
   6   8  13       43.44       35.56      1.27 o 
  -1  -7  14        2.38        2.98      1.12 o 
   0  -7  14        2.74        3.37      1.12 o 
   1  -7  14        2.08        1.90      1.27 o 
   2  -7  14        3.94        3.37      1.51 o 
   3  -7  14        0.42        0.93      1.44 o 
  -3  -6  14        0.01       -0.37      1.05 o 
  -2  -6  14       12.27       12.05      1.41 o 
  -1  -6  14       69.16       66.39      2.78 o 
   0  -6  14        2.24        1.03      1.25 o 
   1  -6  14        0.28        0.57      1.34 o 
   2  -6  14        0.12        0.61      1.22 o 
   3  -6  14        4.20        2.33      1.83 o 
   4  -6  14        8.15        6.62      1.79 o 
   5  -6  14        0.06        0.92      1.46 o 
  -4  -5  14        6.45        5.91      1.21 o 
  -3  -5  14        0.27       -0.69      1.26 o 
  -2  -5  14        0.74        1.17      1.27 o 
  -1  -5  14        5.36        4.58      1.08 o 
   0  -5  14        1.56        3.21      1.09 o 
   1  -5  14        0.27        0.99      1.19 o 
   2  -5  14        2.61        3.60      2.56 o 
   3  -5  14       18.53       25.69      1.92 o 
   4  -5  14        0.00        0.51      1.73 o 
   5  -5  14        0.41        0.81      1.67 o 
   6  -5  14       16.61       12.83      1.46 o 
  -4  -4  14        0.48        2.02      0.97 o 
  -3  -4  14        0.74        1.31      0.84 o 
  -2  -4  14        2.85        4.02      0.98 o 
  -1  -4  14        0.19        1.06      0.95 o 
   0  -4  14       33.82       36.02      1.11 o 
   1  -4  14      183.26      168.49      5.67 o 
   2  -4  14        0.17        1.63      1.19 o 
   3  -4  14        0.26        0.64      1.55 o 
   4  -4  14        3.42        2.78      1.40 o 
   5  -4  14        8.17        9.60      1.56 o 
   6  -4  14        9.06       10.48      1.71 o 
   7  -4  14        2.43        2.75      1.67 o 
  -5  -3  14      121.80      120.82      2.86 o 
  -4  -3  14      531.16      506.90     10.55 o 
  -3  -3  14       47.60       45.14      1.20 o 
  -2  -3  14       10.24       11.86      1.03 o 
  -1  -3  14        0.82        2.38      0.89 o 
   0  -3  14        0.10        0.87      1.09 o 
   1  -3  14        5.42        5.79      1.04 o 
   2  -3  14        3.85        2.74      0.93 o 
   3  -3  14        1.61        2.12      1.07 o 
   4  -3  14        0.08       -0.36      1.53 o 
   5  -3  14       40.77       53.72      2.52 o 
   6  -3  14        3.70        5.61      1.69 o 
   7  -3  14        1.37        1.13      1.32 o 
   8  -3  14       11.92        9.23      2.10 o 
  -5  -2  14        4.22        1.96      0.95 o 
  -4  -2  14      121.42      124.43      3.04 o 
  -3  -2  14        1.74        3.11      1.08 o 
  -2  -2  14        1.53        2.53      1.13 o 
  -1  -2  14        0.00       -0.20      0.94 o 
   0  -2  14        4.81        4.23      0.97 o 
   1  -2  14        0.17        1.39      1.36 o 
   2  -2  14       74.43       86.05      3.83 o 
   3  -2  14      272.54      230.28      1.96 o 
   4  -2  14        0.39        3.52      1.02 o 
   5  -2  14        0.02        0.38      0.95 o 
   6  -2  14        7.35        7.93      1.66 o 
   7  -2  14        8.47       10.61      1.60 o 
   8  -2  14        3.78        3.87      1.49 o 
  -5  -1  14        0.00        0.80      0.97 o 
  -4  -1  14        0.07       -0.29      1.15 o 
  -3  -1  14      372.01      377.06      4.78 o 
  -2  -1  14      907.61      906.81      8.67 o 
  -1  -1  14      134.26      129.40      2.05 o 
   0  -1  14       10.91        9.16      0.95 o 
   1  -1  14        0.90        0.55      1.07 o 
   2  -1  14        0.42        1.10      1.06 o 
   3  -1  14        1.44        2.22      1.25 o 
   4  -1  14       10.53        6.94      1.05 o 
   5  -1  14       11.44       12.81      1.11 o 
   6  -1  14        0.34        3.19      1.11 o 
   7  -1  14       35.21       40.17      2.65 o 
   8  -1  14        5.55        7.37      1.61 o 
   9  -1  14        4.24        2.38      1.47 o 
  -5   0  14       49.08       44.63      1.17 o 
  -4   0  14        3.59        5.40      1.16 o 
  -3   0  14        4.16        4.43      1.03 o 
  -2   0  14      236.18      257.55      6.72 o 
  -1   0  14        3.23        7.53      1.26 o 
   0   0  14        2.57        4.24      0.93 o 
   1   0  14        0.34        1.21      0.92 o 
   2   0  14        1.84        1.29      1.20 o 
   3   0  14        0.41        1.46      1.11 o 
   4   0  14       37.98       49.42      3.70 o 
   5   0  14      312.15      267.79      3.56 o 
   6   0  14        0.07       -0.46      1.13 o 
   7   0  14        0.01        1.24      1.21 o 
   8   0  14        5.05        5.04      1.33 o 
   9   0  14        4.63        5.82      1.22 o 
  -5   1  14        7.75        6.51      1.17 o 
  -4   1  14        8.84        9.76      1.10 o 
  -3   1  14        0.23        1.50      1.01 o 
  -2   1  14        8.70        8.96      1.09 o 
  -1   1  14      631.15      609.39     11.07 o 
   0   1  14      935.09      910.63     17.30 o 
   1   1  14      244.09      253.99      3.40 o 
   2   1  14        5.61        2.89      0.92 o 
   3   1  14        0.00        1.16      1.09 o 
   4   1  14        2.14        3.28      1.31 o 
   5   1  14        0.53        0.31      0.96 o 
   6   1  14       26.19       22.37      1.27 o 
   7   1  14       14.08       15.05      1.19 o 
   8   1  14        0.23        0.56      0.91 o 
   9   1  14       13.75       14.56      1.23 o 
  -4   2  14       16.20       14.89      1.11 o 
  -3   2  14       83.25       83.53      1.52 o 
  -2   2  14        0.00        1.45      1.47 o 
  -1   2  14        3.20        3.89      1.19 o 
   0   2  14      269.19      287.16      2.23 o 
   1   2  14       28.57       37.28      1.26 o 
   2   2  14        0.12        1.15      1.01 o 
   3   2  14        0.32        0.35      1.05 o 
   4   2  14        0.07        0.45      1.10 o 
   5   2  14        6.26        4.07      1.25 o 
   6   2  14        0.03        1.76      0.87 o 
   7   2  14      208.90      190.55      4.83 o 
   8   2  14        1.96        1.91      0.90 o 
   9   2  14        0.12        1.83      0.88 o 
  -4   3  14        0.95        2.75      1.09 o 
  -3   3  14       14.59       15.69      1.05 o 
  -2   3  14       13.08       12.97      0.96 o 
  -1   3  14        4.42        5.11      1.14 o 
   0   3  14       50.18       56.40      1.32 o 
   1   3  14      695.37      629.76      8.42 o 
   2   3  14      610.54      621.75      8.47 o 
   3   3  14      209.65      204.80      3.39 o 
   4   3  14        1.18        1.27      1.36 o 
   5   3  14        1.08        1.29      1.05 o 
   6   3  14        5.35        4.27      1.23 o 
   7   3  14        1.34        2.26      0.89 o 
   8   3  14       25.30       25.64      1.20 o 
   9   3  14        5.76        6.66      0.98 o 
  -3   4  14       15.92       15.63      1.45 o 
  -2   4  14       36.65       32.54      1.98 o 
  -1   4  14       82.32       92.00      2.11 o 
   0   4  14        4.74        4.92      0.98 o 
   1   4  14        3.08        3.96      1.04 o 
   2   4  14      160.05      169.20      5.70 o 
   3   4  14       30.78       30.46      1.24 o 
   4   4  14        1.37        0.69      1.31 o 
   5   4  14        0.04        0.23      0.87 o 
   6   4  14        2.17        2.44      1.01 o 
   7   4  14       10.60       10.07      1.24 o 
   8   4  14        8.43        7.49      0.97 o 
   9   4  14       77.19       69.16      1.28 o 
  -2   5  14        3.88        6.57      1.01 o 
  -1   5  14        9.10        9.46      1.23 o 
   0   5  14        9.42        8.06      1.28 o 
   1   5  14       19.03       23.27      1.54 o 
   2   5  14      111.60      128.30      2.44 o 
   3   5  14      520.84      483.43     16.68 o 
   4   5  14      244.99      250.81      2.49 o 
   5   5  14       91.06       92.59      2.85 o 
   6   5  14        0.06        0.41      0.96 o 
   7   5  14        1.16        0.88      1.13 o 
   8   5  14        6.75        7.29      1.09 o 
  -1   6  14       18.20       16.92      1.21 o 
   0   6  14       34.52       29.03      1.09 o 
   1   6  14       47.59       51.87      2.93 o 
   2   6  14        5.09        6.13      1.04 o 
   3   6  14        5.92        7.10      1.28 o 
   4   6  14       53.05       58.13      1.64 o 
   5   6  14       10.25        8.98      1.19 o 
   6   6  14        2.80        3.44      1.21 o 
   7   6  14        0.01        1.35      1.04 o 
   8   6  14        2.84        3.10      1.74 o 
   0   7  14        7.03       10.90      1.33 o 
   1   7  14        0.46       -1.00      1.13 o 
   2   7  14        2.60        2.08      1.41 o 
   3   7  14       24.70       28.03      1.39 o 
   4   7  14      109.44      116.34      3.08 o 
   5   7  14      218.46      187.55      3.70 o 
   6   7  14       56.63       60.14      1.71 o 
   3   8  14       15.44       16.78      1.46 o 
   4   8  14        0.85        0.90      1.48 o 
  -1  -6  15       10.83       10.27      1.29 o 
   0  -6  15        0.80        1.23      1.12 o 
   1  -6  15        4.81        6.50      1.34 o 
   2  -6  15        0.02        0.71      1.44 o 
   3  -6  15       37.41       39.92      2.93 o 
   4  -6  15        2.80        6.81      1.81 o 
  -3  -5  15        9.19        8.41      1.40 o 
  -2  -5  15        2.12        2.87      1.07 o 
  -1  -5  15       87.38       81.28      2.49 o 
   0  -5  15        0.08        1.31      1.24 o 
   1  -5  15        1.81        1.51      1.18 o 
   2  -5  15        9.86       10.12      1.43 o 
   3  -5  15        0.13        0.82      1.44 o 
   4  -5  15        7.99       11.53      2.00 o 
   5  -5  15        0.21        0.44      1.46 o 
  -3  -4  15       11.39       11.83      1.01 o 
  -2  -4  15        9.17        9.57      1.17 o 
  -1  -4  15        3.99        3.98      1.11 o 
   0  -4  15       12.06        9.23      1.00 o 
   1  -4  15       13.83       12.88      1.13 o 
   2  -4  15        1.91        2.16      2.29 o 
   3  -4  15       10.56       10.55      1.30 o 
   4  -4  15        0.11        0.04      1.66 o 
   5  -4  15       57.35       56.51      1.84 o 
   6  -4  15        1.27        4.98      1.43 o 
  -4  -3  15       24.76       25.37      1.09 o 
  -3  -3  15        2.06        1.01      0.89 o 
  -2  -3  15        0.47        1.48      0.92 o 
  -1  -3  15       24.53       26.76      1.17 o 
   0  -3  15       13.69       16.57      1.09 o 
   1  -3  15      110.71      108.17      2.68 o 
   2  -3  15        3.53        9.75      1.10 o 
   3  -3  15        0.79        2.68      1.11 o 
   4  -3  15        8.83       11.71      1.18 o 
   5  -3  15        0.01        0.06      1.11 o 
   6  -3  15        4.16        5.58      1.73 o 
   7  -3  15        0.79        1.99      1.63 o 
  -4  -2  15       67.86       63.89      1.44 o 
  -3  -2  15        2.92        3.07      1.03 o 
  -2  -2  15        0.28        1.46      1.15 o 
  -1  -2  15       25.54       25.42      1.48 o 
   0  -2  15       10.24        9.84      0.96 o 
   1  -2  15        2.72        1.55      1.39 o 
   2  -2  15       50.85       37.31      2.76 o 
   3  -2  15       17.22       16.46      1.06 o 
   4  -2  15        4.27        5.47      1.60 o 
   5  -2  15        9.14        7.87      1.00 o 
   6  -2  15        0.06        1.33      1.30 o 
   7  -2  15       52.66       55.75      1.46 o 
   8  -2  15        0.48       -0.30      1.69 o 
  -4  -1  15        5.45        5.99      0.97 o 
  -3  -1  15       51.89       45.76      1.29 o 
  -2  -1  15       49.25       51.78      1.43 o 
  -1  -1  15        0.93        0.12      0.97 o 
   0  -1  15        2.19        4.10      1.14 o 
   1  -1  15       27.72       26.23      1.73 o 
   2  -1  15       27.29       29.37      2.06 o 
   3  -1  15       94.55       71.28      1.48 o 
   4  -1  15        5.76       15.61      1.67 o 
   5  -1  15        0.08        0.78      1.26 o 
   6  -1  15        1.09        1.84      1.08 o 
   7  -1  15        0.62       -0.02      0.94 o 
   8  -1  15        0.47        3.54      3.15 o 
  -4   0  15        1.37        2.85      1.01 o 
  -3   0  15        9.18       10.18      1.07 o 
  -2   0  15       96.63       93.85      2.57 o 
  -1   0  15        3.67        3.07      1.04 o 
   0   0  15        0.01        0.92      1.08 o 
   1   0  15       28.11       26.57      1.23 o 
   2   0  15        7.04        7.75      1.16 o 
   3   0  15        0.17        0.66      1.31 o 
   4   0  15      117.78      102.51      1.59 o 
   5   0  15       27.54       25.17      1.22 o 
   6   0  15        6.60        8.11      1.25 o 
   7   0  15        3.30        1.73      0.98 o 
   8   0  15        0.04        0.96      1.09 o 
  -4   1  15        1.14        0.87      0.88 o 
  -3   1  15       16.83       16.85      1.03 o 
  -2   1  15       10.75       10.58      1.00 o 
  -1   1  15       77.13       69.07      2.02 o 
   0   1  15       64.73       57.79      1.40 o 
   1   1  15        0.63       -0.09      0.98 o 
   2   1  15        2.06        3.60      1.20 o 
   3   1  15       12.46       11.85      1.11 o 
   4   1  15       13.50       10.56      1.64 o 
   5   1  15       74.65       59.35      3.30 o 
   6   1  15        0.02        0.29      1.01 o 
   7   1  15        2.80        1.97      0.99 o 
   8   1  15        1.22        2.04      1.08 o 
   9   1  15        0.95        1.39      0.93 o 
  -4   2  15        5.00        5.45      2.37 o 
  -3   2  15        1.78        1.63      0.89 o 
  -2   2  15        4.55        4.67      1.17 o 
  -1   2  15       11.78       12.90      1.08 o 
   0   2  15      114.03      110.86      3.16 o 
   1   2  15        4.07        3.78      1.14 o 
   2   2  15        2.07        1.46      1.14 o 
   3   2  15       19.54       13.64      1.26 o 
   4   2  15        5.24        4.15      1.27 o 
   5   2  15        1.49        2.89      1.30 o 
   6   2  15      129.83      128.96      2.51 o 
   7   2  15       36.36       34.93      1.09 o 
   8   2  15        6.44        8.94      0.97 o 
   9   2  15        0.32        0.89      1.60 o 
  -3   3  15        0.00        0.75      1.01 o 
  -2   3  15        4.93        4.26      1.06 o 
  -1   3  15        8.64        7.85      1.07 o 
   0   3  15        4.92        2.45      1.17 o 
   1   3  15       72.46       60.99      1.44 o 
   2   3  15       54.28       47.00      1.32 o 
   3   3  15        1.28        1.39      1.01 o 
   4   3  15        0.03        0.06      1.32 o 
   5   3  15        3.27        3.10      0.94 o 
   6   3  15        2.30        2.71      0.98 o 
   7   3  15       45.81       37.92      1.33 o 
   8   3  15        0.42       -0.01      0.92 o 
  -2   4  15        7.95        8.68      1.42 o 
  -1   4  15        3.77        4.26      0.99 o 
   0   4  15        5.43        7.41      1.03 o 
   1   4  15        9.30       10.23      1.47 o 
   2   4  15      132.45      130.33      2.69 o 
   3   4  15        1.05        2.90      1.36 o 
   4   4  15        5.88        5.36      1.38 o 
   5   4  15        9.29        6.13      1.07 o 
   6   4  15        2.69        2.91      1.06 o 
   7   4  15        6.95        6.04      1.05 o 
   8   4  15       69.11       67.97      1.71 o 
  -2   5  15        0.09        0.71      1.22 o 
  -1   5  15        0.11        0.93      1.09 o 
   0   5  15        4.86        6.59      1.21 o 
   1   5  15        1.16        1.91      0.99 o 
   2   5  15        0.56        3.05      1.23 o 
   3   5  15       41.14       31.83      1.55 o 
   4   5  15       31.27       27.04      1.58 o 
   5   5  15        1.41        2.16      1.36 o 
   6   5  15        2.07        2.51      1.21 o 
   7   5  15        0.32        1.46      0.93 o 
   8   5  15        0.92        1.84      1.25 o 
   0   6  15        4.08        4.29      1.03 o 
   1   6  15        2.95        4.18      1.21 o 
   2   6  15        4.22        4.78      1.24 o 
   3   6  15        5.47        6.58      1.43 o 
   4   6  15       94.24       95.26      2.00 o 
   5   6  15        0.07        0.95      1.38 o 
   6   6  15        4.22        5.37      1.00 o 
   7   6  15        2.01        2.39      1.11 o 
   1   7  15        0.86        3.34      2.85 o 
   2   7  15        1.05        2.59      1.46 o 
   3   7  15        0.25       -0.71      1.08 o 
   4   7  15        6.29        8.75      1.47 o 
   5   7  15       11.10        9.13      1.30 o 
   1  -6  16        0.90        2.37      1.76 o 
   2  -6  16        3.65        5.84      2.63 o 
  -1  -5  16       23.92       20.24      1.37 o 
   0  -5  16        3.70        4.42      1.33 o 
   1  -5  16        0.01        0.36      1.23 o 
   2  -5  16        1.49        1.85      1.41 o 
   3  -5  16        0.54       -0.35      1.34 o 
   4  -5  16        7.13        6.05      1.50 o 
  -2  -4  16        0.39        1.23      1.06 o 
  -1  -4  16        1.93        1.19      1.08 o 
   0  -4  16        0.13        2.25      1.09 o 
   1  -4  16       24.47       20.55      1.30 o 
   2  -4  16       12.16       10.42      2.45 o 
   3  -4  16        1.01        0.59      1.11 o 
   4  -4  16        4.47        5.96      1.45 o 
   5  -4  16        9.58       13.17      1.50 o 
   6  -4  16        7.06       13.27      1.61 o 
  -3  -3  16        0.96        0.85      0.89 o 
  -2  -3  16        1.27        0.89      0.93 o 
  -1  -3  16        4.66        5.42      1.08 o 
   0  -3  16      100.90       97.64      4.30 o 
   1  -3  16       64.44       58.29      2.24 o 
   2  -3  16        0.92        1.37      0.97 o 
   3  -3  16        0.69        2.37      1.11 o 
   4  -3  16        0.75        2.15      1.06 o 
   5  -3  16        0.13       -0.54      1.35 o 
   6  -3  16        0.14        1.15      1.68 o 
  -3  -2  16       22.79       22.08      1.28 o 
  -2  -2  16       10.22       11.99      1.11 o 
  -1  -2  16        0.09        0.92      0.87 o 
   0  -2  16        4.63        4.02      0.90 o 
   1  -2  16        0.69        1.53      0.95 o 
   2  -2  16        3.63        0.07      0.97 o 
   3  -2  16       13.23        7.71      0.92 o 
   4  -2  16        8.77        4.28      1.28 o 
   5  -2  16        1.13        0.83      1.06 o 
   6  -2  16        4.43        6.94      1.27 o 
   7  -2  16       13.23       15.99      3.13 o 
  -3  -1  16        4.42        5.27      1.03 o 
  -2  -1  16        1.07        4.38      0.97 o 
  -1  -1  16        9.84        7.63      1.07 o 
   0  -1  16        0.02        0.20      1.03 o 
   1  -1  16        8.61        7.91      1.67 o 
   2  -1  16      105.66      102.18      2.79 o 
   3  -1  16       78.50       63.09      2.71 o 
   4  -1  16        0.59        2.47      1.26 o 
   5  -1  16        2.31        2.61      1.10 o 
   6  -1  16        0.00        0.11      1.03 o 
   7  -1  16        1.67        4.94      1.07 o 
   8  -1  16        2.03       11.25      2.37 o 
  -3   0  16        1.82        1.84      1.08 o 
  -2   0  16       16.62       14.10      1.25 o 
  -1   0  16       23.59       21.06      1.14 o 
   0   0  16       15.79       14.09      1.07 o 
   1   0  16        0.00       -0.03      1.20 o 
   2   0  16       15.68       16.15      1.53 o 
   3   0  16        0.03       -0.29      1.30 o 
   4   0  16       12.56        7.75      1.65 o 
   5   0  16        1.24        0.10      0.97 o 
   6   0  16        3.47        0.99      1.08 o 
   7   0  16        2.64        2.94      1.33 o 
   8   0  16        3.44        3.50      0.96 o 
  -3   1  16        5.47        6.87      1.03 o 
  -2   1  16       21.81       22.08      1.13 o 
  -1   1  16        7.64        9.64      1.08 o 
   0   1  16        2.87        6.61      1.19 o 
   1   1  16       26.12       21.72      1.36 o 
   2   1  16        5.21        8.90      1.29 o 
   3   1  16       10.92       10.48      1.27 o 
   4   1  16       65.77       64.67      3.42 o 
   5   1  16       53.92       36.85      3.74 o 
   6   1  16        4.55        6.59      1.22 o 
   7   1  16        3.35        2.34      1.11 o 
   8   1  16        0.15        0.89      1.02 o 
  -3   2  16        1.75        2.64      1.21 o 
  -2   2  16        6.35        9.16      1.11 o 
  -1   2  16        4.11        6.76      1.18 o 
   0   2  16        7.00        6.07      1.05 o 
   1   2  16        8.27        5.57      1.36 o 
   2   2  16       11.50        7.92      1.10 o 
   3   2  16        0.12       -0.08      1.21 o 
   4   2  16       23.21       25.80      1.43 o 
   5   2  16        2.45        1.19      1.12 o 
   6   2  16       15.70       14.85      1.29 o 
   7   2  16        0.43        1.77      0.98 o 
   8   2  16        1.30        1.22      1.03 o 
  -2   3  16       21.31       26.02      1.33 o 
  -1   3  16       11.82       13.83      1.23 o 
   0   3  16       61.35       64.02      1.60 o 
   1   3  16       11.39       12.93      1.40 o 
   2   3  16        2.31        4.63      0.91 o 
   3   3  16       33.76       28.85      1.30 o 
   4   3  16        9.61       13.46      1.20 o 
   5   3  16        7.28        7.40      1.05 o 
   6   3  16       30.68       27.99      1.17 o 
   7   3  16       22.41       19.23      1.09 o 
   8   3  16        5.38        5.53      1.02 o 
  -1   4  16        1.25        1.37      1.06 o 
   0   4  16        5.03        4.83      0.99 o 
   1   4  16        6.05        8.84      1.00 o 
   2   4  16        0.33        1.08      1.01 o 
   3   4  16        0.61       -0.14      1.24 o 
   4   4  16        5.87        4.05      1.18 o 
   5   4  16        1.88        1.47      1.03 o 
   6   4  16       14.98       15.72      1.22 o 
   7   4  16        6.62        6.14      1.27 o 
   0   5  16       36.05       41.47      1.32 o 
   1   5  16       10.62       11.53      1.13 o 
   2   5  16       70.91       71.98      1.60 o 
   3   5  16       10.98       11.82      1.60 o 
   4   5  16        0.88        2.76      1.18 o 
   5   5  16       21.67       19.23      1.27 o 
   6   5  16        7.38        8.60      1.10 o 
   7   5  16        2.28        3.80      1.11 o 
   1   6  16        0.70        0.30      0.95 o 
   2   6  16        1.74        1.43      1.22 o 
   3   6  16        4.72        9.05      1.45 o 
   4   6  16        0.24        1.48      1.13 o 
   5   6  16        0.06        1.71      1.43 o 
  -1  -4  17        9.80       11.81      2.52 o 
   0  -4  17        0.04        1.83      1.09 o 
   1  -4  17       27.59       26.95      1.26 o 
   2  -4  17        0.13        0.96      0.96 o 
   3  -4  17        0.90        1.15      1.14 o 
   4  -4  17        3.85        3.78      1.47 o 
  -1  -3  17        1.18        1.61      0.97 o 
   0  -3  17        2.21        2.81      0.99 o 
   1  -3  17        0.38        0.80      1.14 o 
   2  -3  17       40.97       43.10      1.79 o 
   3  -3  17        1.28        1.86      1.16 o 
   4  -3  17        2.72        1.71      1.04 o 
   5  -3  17      144.00      182.91      9.66 o 
  -2  -2  17        0.00        0.22      0.97 o 
  -1  -2  17       10.38       12.45      0.98 o 
   0  -2  17        0.65        1.92      1.07 o 
   1  -2  17       11.05       15.32      1.31 o 
   2  -2  17        1.45       -0.23      1.24 o 
   3  -2  17       39.22       37.53      1.85 o 
   4  -2  17        0.28        0.42      1.11 o 
   5  -2  17        5.28        7.51      1.02 o 
   6  -2  17        7.67        6.19      1.11 o 
  -2  -1  17        5.49        7.50      1.09 o 
  -1  -1  17        7.43       11.98      1.33 o 
   0  -1  17        0.47        0.57      1.16 o 
   1  -1  17        4.25        4.19      1.37 o 
   2  -1  17       17.54       22.88      1.14 o 
   3  -1  17        0.01        1.58      1.11 o 
   4  -1  17       36.75       32.64      1.40 o 
   5  -1  17        1.59        1.15      1.28 o 
   6  -1  17        0.05        1.72      1.06 o 
   7  -1  17      130.26      162.21      7.71 o 
  -2   0  17       10.78       12.75      1.31 o 
  -1   0  17        5.81        8.55      1.24 o 
   0   0  17        0.64        1.89      1.06 o 
   1   0  17       19.06       23.59      1.24 o 
   2   0  17        3.81        3.76      1.52 o 
   3   0  17        4.12        8.61      1.62 o 
   4   0  17        3.98        2.18      1.02 o 
   5   0  17       32.61       27.65      1.62 o 
   6   0  17        2.66        1.67      1.13 o 
   7   0  17       11.07       15.46      1.26 o 
  -2   1  17        5.45        5.81      1.09 o 
  -1   1  17        9.63       14.89      3.13 o 
   0   1  17        8.12        9.82      1.08 o 
   1   1  17       16.37       19.63      1.08 o 
   2   1  17        0.00        0.12      1.20 o 
   3   1  17        8.08        7.21      1.11 o 
   4   1  17       29.62       35.65      1.62 o 
   5   1  17        0.44        0.28      1.07 o 
   6   1  17       19.03       13.94      1.14 o 
   7   1  17        0.24       -0.69      1.17 o 
  -1   2  17        0.33        0.33      1.19 o 
   0   2  17       17.56       20.23      1.29 o 
   1   2  17        7.63       12.62      1.09 o 
   2   2  17        2.20        4.92      1.28 o 
   3   2  17       18.13       20.42      1.50 o 
   4   2  17        6.74        7.82      1.11 o 
   5   2  17        0.35        0.38      1.15 o 
   6   2  17        4.05        2.90      1.15 o 
   7   2  17       12.89       10.36      1.39 o 
  -1   3  17       32.50       31.64      1.28 o 
   0   3  17       11.16       11.05      1.11 o 
   1   3  17        4.96        5.03      1.21 o 
   2   3  17        7.79        6.46      1.22 o 
   3   3  17       14.82       14.77      1.11 o 
   4   3  17        0.46        0.69      1.40 o 
   5   3  17        4.00        4.27      1.12 o 
   6   3  17       21.30       23.18      1.30 o 
   7   3  17        0.53        0.25      0.91 o 
   0   4  17        5.79        8.25      1.18 o 
   1   4  17        3.53        2.72      1.16 o 
   2   4  17       14.37       17.37      1.13 o 
   3   4  17        2.76        5.52      1.16 o 
   4   4  17        2.48        4.52      1.07 o 
   5   4  17        9.22       11.82      1.29 o 
   6   4  17        4.48        5.12      1.12 o 
   1   5  17       37.78       42.79      1.37 o 
   2   5  17        6.73        4.77      1.28 o 
   3   5  17        1.66        3.59      1.24 o 
   4   5  17        6.26        6.13      1.38 o 
   5   5  17        7.72        8.56      1.29 o 
   1  -3  18       33.04       28.83      2.07 o 
   2  -3  18        0.51        0.51      1.14 o 
   3  -3  18        3.17        3.11      1.34 o 
   4  -3  18        0.17        0.22      1.12 o 
   0  -2  18        0.88        2.17      1.14 o 
   1  -2  18        0.28       -0.15      1.15 o 
   2  -2  18        0.07        0.35      1.12 o 
   3  -2  18        0.26        1.50      1.46 o 
   4  -2  18        1.20        0.64      1.85 o 
   5  -2  18       12.88        9.78      1.24 o 
  -1  -1  18        1.33        0.07      0.96 o 
   0  -1  18        0.11        0.69      1.11 o 
   1  -1  18       31.96       34.40      1.29 o 
   2  -1  18        0.33       -0.74      1.13 o 
   3  -1  18       34.39       31.42      2.77 o 
   4  -1  18        0.15        1.75      1.11 o 
   5  -1  18        4.14        4.04      1.22 o 
   6  -1  18        0.20        0.09      1.63 o 
  -1   0  18       28.84       37.09      1.77 o 
   0   0  18        0.63        2.74      1.11 o 
   1   0  18        0.30        0.85      1.02 o 
   2   0  18        1.07        2.55      1.73 o 
   3   0  18        1.10        1.57      1.16 o 
   4   0  18        0.73        2.10      1.16 o 
   5   0  18        0.45        1.11      1.15 o 
   6   0  18        3.11        3.00      1.03 o 
   0   1  18        4.77        7.47      1.22 o 
   1   1  18        4.95        6.93      1.10 o 
   2   1  18        1.05        2.53      1.04 o 
   3   1  18       21.73       25.21      1.80 o 
   4   1  18        2.60        3.35      1.27 o 
   5   1  18       22.13       21.03      1.31 o 
   6   1  18        0.04        0.16      1.33 o 
   0   2  18        1.73        2.44      0.96 o 
   1   2  18       36.01       41.59      1.46 o 
   2   2  18        0.72        2.08      1.20 o 
   3   2  18        2.10        3.51      1.16 o 
   4   2  18        4.90        5.09      1.26 o 
   5   2  18        6.01        5.79      1.73 o 
   6   2  18        0.31        2.75      1.28 o 
   1   3  18        6.32       10.37      1.22 o 
   2   3  18        9.05       12.08      1.27 o 
   3   3  18        9.96       12.46      1.41 o 
   4   3  18        5.90        6.86      1.20 o 
   5   3  18        8.41        9.25      1.11 o 
   2   4  18        1.11        2.46      1.93 o 
   3   4  18       25.83       28.69      1.61 o 
   4   4  18        0.26        1.38      1.35 o 
   2  -1  19        1.19        5.32      2.39 o 
   3  -1  19        0.32        1.35      1.13 o 
   2   0  19      106.61      115.77      2.81 o 
   3   0  19       46.52       56.38      4.06 o 
   4   0  19       67.61       51.90      1.49 o 
   2   1  19       18.35       21.49      1.83 o 
   3   1  19       35.98       41.91      3.55 o 
   4   1  19        0.36        1.86      1.19 o 
   3   2  19       11.08        9.88      1.38 o 
                                                 
